# Supplementary material for: Value-based decision making via sequential sampling with hierarchical competition and attentional modulation
Source: PLoS One. 2017 Oct 27;12(10):e0186822. doi: 10.1371/journal.pone.0186822 (PMC5659783; doi:10.1371/journal.pone.0186822)
Supplement: S1 File — All data sets are included. (ZIP) [file pone.0186822.s001.zip]

Archive with 14 entries (11 files):
- Colas_2017_data/
- Colas_2017_data/.DS_Store
- __MACOSX/
- __MACOSX/Colas_2017_data/
- __MACOSX/Colas_2017_data/._.DS_Store
- Colas_2017_data/CH.txt
- Colas_2017_data/Colas_2017_data.txt
- __MACOSX/Colas_2017_data/._Colas_2017_data.txt
- Colas_2017_data/IK.txt
- Colas_2017_data/JC1.txt
- Colas_2017_data/JC2.txt
- Colas_2017_data/JL.txt
- Colas_2017_data/NS.txt
- Colas_2017_data/SL.txt
