# Supplementary material for: Value-based decision making via sequential sampling with hierarchical competition and attentional modulation
Source: PLoS One. 2017 Oct 27;12(10):e0186822. doi: 10.1371/journal.pone.0186822 (PMC5659783; doi:10.1371/journal.pone.0186822)
Supplement: S1 File — All data sets are included. (ZIP) [file pone.0186822.s001.zip › Colas_2017_data/CH.txt]

1	5	1	1	1.2995
1	2	3	1	1.2891
1	3	1	1	1.1759
1	1	1	2	1.2679
1	5	5	1	1.2208
1	3	4	2	1.1586
1	4	1	1	1.2237
1	4	3	2	1.6871
1	1	4	2	1.1015
1	4	4	2	0.9185
1	5	1	1	0.9764
1	2	1	2	1.0617
1	5	4	1	0.8578
1	3	2	1	1.1260
1	1	2	2	0.9356
1	1	1	2	0.8477
1	4	4	2	1.4049
1	4	1	1	0.9829
1	2	1	1	1.0653
1	1	1	1	1.0479
1	1	2	2	1.0006
1	5	1	1	1.0618
1	4	5	1	1.1657
1	1	5	2	0.8808
1	5	4	1	0.9103
1	2	1	1	1.3581
1	4	2	1	1.1825
1	4	3	1	1.4008
1	5	2	1	1.1230
1	1	5	2	0.7854
1	1	2	2	1.6656
1	1	4	2	1.3307
1	4	1	1	1.1766
1	1	2	1	1.2211
1	1	1	1	0.9807
1	2	5	2	1.1988
1	3	5	2	1.1882
1	5	3	1	1.2108
1	1	5	2	1.2748
1	1	1	2	1.8894
1	1	4	2	1.2377
1	1	5	2	1.2245
1	3	5	2	1.2319
1	2	2	1	2.1665
1	4	3	1	1.4146
1	5	2	1	1.1161
1	3	2	2	1.7414
1	5	5	1	1.6536
2	5	3	2	1.6240
2	2	3	2	1.4907
2	4	4	1	1.3895
2	5	1	1	1.1734
2	5	4	1	1.2212
2	5	5	1	1.3249
2	2	5	2	1.7622
2	5	4	1	1.1391
2	5	2	2	2.1186
2	4	5	2	1.1074
2	2	3	2	1.5412
2	4	5	2	1.8558
2	4	4	2	1.4928
2	5	4	1	1.5094
2	2	5	2	0.8426
2	4	4	2	1.0181
2	5	5	1	1.0564
2	4	5	2	0.7030
2	4	5	2	0.7950
2	5	4	2	0.7117
2	5	3	2	0.9741
2	5	4	2	0.6235
2	4	4	2	1.0783
2	4	2	2	1.4054
2	4	5	2	1.0326
2	2	5	2	0.9493
2	5	4	2	1.3316
2	5	5	2	0.6729
2	4	4	2	1.2332
2	4	5	1	1.2380
2	4	5	2	0.7647
2	5	4	2	0.9339
2	1	4	2	1.4530
2	5	3	2	0.9114
2	4	3	2	0.8472
2	2	5	2	1.3475
2	5	5	2	1.6884
2	4	2	2	0.7751
2	5	4	1	1.4654
2	1	5	2	1.3197
2	4	4	1	1.0746
2	4	5	1	0.8987
2	2	4	1	1.1604
2	5	4	2	1.4690
2	4	5	2	1.2154
2	4	5	2	0.7775
2	2	5	1	1.7725
2	4	5	2	1.3308
3	2	2	2	1.9042
3	2	4	2	1.3471
3	3	2	1	1.5879
3	2	1	1	1.3838
3	1	2	2	2.2650
3	2	1	1	1.0285
3	4	4	1	1.1397
3	4	2	1	1.0133
3	1	2	2	1.1878
3	2	3	2	1.2436
3	2	2	1	2.0062
3	1	4	2	0.7735
3	2	2	1	2.1341
3	1	1	1	2.5616
3	3	1	1	1.0858
3	2	2	1	1.5296
3	4	4	1	0.9277
3	4	4	1	1.4788
3	1	4	2	0.8474
3	4	2	1	0.8185
3	4	2	1	0.8922
3	2	4	2	1.2045
3	1	1	2	2.0332
3	2	4	2	1.4282
3	2	2	2	1.3775
3	3	4	2	0.8441
3	2	4	2	0.9849
3	2	1	1	1.2873
3	1	4	2	0.8350
3	1	4	2	1.0474
3	2	5	2	0.8136
3	4	2	1	0.8118
3	2	1	1	1.0475
3	1	1	2	1.2924
3	4	4	1	1.5608
3	3	2	1	1.3600
3	4	4	2	0.9752
3	1	2	2	0.9153
3	1	3	2	0.8704
3	4	3	2	1.0487
3	2	1	1	1.2894
3	1	1	1	0.8387
3	1	4	2	0.7925
3	2	3	2	0.8108
3	2	4	2	0.6904
3	2	4	2	1.0013
3	3	2	1	1.6694
3	2	1	1	1.0279
4	5	1	1	1.1573
4	5	2	1	1.4447
4	4	1	1	1.2184
4	4	2	1	1.4524
4	4	4	2	1.6926
4	2	3	2	1.3209
4	4	3	1	1.0906
4	4	1	1	1.2944
4	1	4	2	1.3615
4	3	4	2	0.8015
4	4	4	1	0.7585
4	2	5	2	1.2877
4	5	4	1	1.0251
4	4	5	1	1.1026
4	3	3	2	2.6557
4	4	1	1	1.0555
4	3	3	2	0.9888
4	5	1	1	0.7892
4	5	2	1	1.3878
4	5	4	1	0.6905
4	1	3	2	1.2152
4	2	2	1	1.1679
4	3	2	1	1.7429
4	3	5	2	1.1873
4	5	1	1	1.0763
4	4	1	1	1.8381
4	5	3	1	0.7510
4	2	1	1	0.9525
4	5	5	2	2.1241
4	4	2	1	1.4734
4	5	4	1	1.1967
4	4	5	2	1.6081
4	2	5	2	1.0133
4	4	4	1	0.6666
4	4	4	2	1.4525
4	5	3	1	0.7241
4	2	3	2	0.9453
4	1	3	2	0.8368
4	5	5	2	0.8532
4	4	5	1	1.4474
4	1	1	1	1.8375
4	4	2	1	1.1332
4	4	4	1	1.2407
4	4	3	1	0.9742
4	4	5	2	1.1458
4	5	4	1	2.5389
4	2	5	2	0.8775
4	2	2	2	0.7037
5	2	2	1	2.3810
5	2	1	1	1.5500
5	2	1	1	1.7385
5	2	2	1	1.2101
5	4	3	1	1.4470
5	1	4	2	1.2321
5	4	2	1	1.3175
5	4	2	1	1.1887
5	1	2	2	1.2917
5	4	4	2	1.4279
5	2	4	1	3.0117
5	4	2	1	1.2678
5	4	4	2	1.2087
5	4	1	1	1.3252
5	4	5	1	1.9605
5	4	1	1	1.0280
5	2	4	2	0.8939
5	3	2	1	0.9835
5	2	5	2	0.9618
5	3	4	2	0.9534
5	2	4	2	0.9933
5	4	5	2	1.5253
5	3	4	2	1.1638
5	4	5	2	0.9696
5	2	1	1	1.6452
5	4	4	1	1.7928
5	4	4	1	1.2003
5	4	2	1	1.1294
5	2	2	2	2.2713
5	1	4	2	0.9415
5	4	2	1	0.8677
5	4	2	2	2.7372
5	4	5	2	0.8460
5	5	5	2	1.4373
5	4	1	1	1.3182
5	4	4	1	1.3257
5	4	4	1	1.1564
5	3	4	2	1.1079
5	2	5	2	1.0490
5	2	4	2	0.9003
5	4	1	1	0.8446
5	4	3	2	1.0129
5	1	4	2	0.9499
5	4	4	1	1.0419
5	4	4	1	1.2926
5	4	5	2	1.0369
5	4	5	2	1.0643
5	4	1	1	1.0766
6	3	2	1	1.3712
6	2	3	2	1.0178
6	3	2	1	1.2087
6	5	2	1	0.9483
6	2	1	1	1.4954
6	3	1	1	1.2465
6	4	2	1	0.9467
6	3	2	1	0.9611
6	2	2	2	1.0612
6	2	2	1	1.2401
6	2	2	1	2.0598
6	2	3	2	1.1119
6	5	5	1	0.8861
6	2	2	2	1.2642
6	3	1	1	0.7544
6	2	2	1	1.0972
6	2	2	2	1.0198
6	2	2	1	0.8324
6	3	5	1	0.9622
6	3	2	1	0.8398
6	2	2	2	2.1537
6	2	2	1	1.0601
6	3	2	1	0.8264
6	2	2	2	1.0903
6	2	5	2	1.5075
6	2	2	1	0.9865
6	3	3	1	0.8739
6	4	2	1	1.2402
6	2	1	2	1.0532
6	3	2	1	0.7277
6	2	3	2	0.9798
6	3	2	1	0.6675
6	4	2	1	0.8263
6	2	2	2	0.9040
6	3	2	1	0.7417
6	3	2	1	0.7065
6	1	4	2	1.1261
6	2	1	1	1.0949
6	2	4	1	0.8815
6	4	2	1	0.8253
6	2	1	1	0.8877
6	2	2	2	0.8020
6	2	2	1	1.5158
6	5	2	1	0.6999
6	3	3	1	0.8184
6	2	2	1	1.1131
6	2	1	2	0.9860
6	4	3	1	0.6891
7	4	4	1	1.2921
7	4	4	2	1.4823
7	4	4	2	1.6433
7	4	1	1	1.3342
7	4	4	1	1.3210
7	4	1	1	1.3056
7	4	5	2	1.4921
7	5	2	1	1.2725
7	2	4	2	1.8503
7	4	4	1	1.3353
7	4	4	2	1.3436
7	1	4	2	1.2280
7	5	4	1	0.9384
7	4	4	2	1.2838
7	4	4	2	1.6371
7	4	2	1	1.4382
7	4	4	2	1.4868
7	5	5	2	1.3222
7	4	4	2	1.8210
7	4	1	1	1.1849
7	4	2	1	1.0625
7	1	1	1	1.1113
7	4	2	1	1.0977
7	5	2	1	0.8860
7	5	4	1	1.4657
7	4	5	1	0.9317
7	2	5	2	1.2804
7	2	4	2	1.3857
7	4	2	1	1.3331
7	1	5	2	1.1946
7	4	5	2	1.4923
7	4	1	1	1.1076
7	4	1	1	1.5076
7	1	2	2	0.9370
7	4	5	2	1.3050
7	4	1	1	1.1483
7	4	2	1	1.2391
7	4	4	1	1.2839
7	4	2	1	1.1901
7	4	4	2	1.7218
7	2	4	1	1.2319
7	2	5	2	1.1949
7	2	2	2	1.1632
7	4	4	2	2.3024
7	4	3	1	1.2531
7	1	4	2	1.0252
7	1	5	2	1.0586
7	2	4	2	1.2081
8	4	2	1	1.3458
8	4	1	1	1.3161
8	5	2	1	1.0647
8	4	2	1	1.1625
8	5	4	1	1.1987
8	5	5	1	1.1838
8	1	4	2	1.1713
8	5	4	1	1.0441
8	4	5	1	1.2821
8	2	1	1	1.5075
8	4	4	1	1.1342
8	4	4	2	1.5008
8	2	4	2	1.3845
8	4	4	2	1.0210
8	2	4	2	1.0882
8	4	2	1	1.1522
8	2	4	2	1.2385
8	2	4	2	1.2622
8	4	4	1	0.9523
8	1	4	1	1.3541
8	2	4	2	1.6779
8	2	4	1	1.7723
8	5	4	1	0.9973
8	4	4	2	1.2520
8	2	4	2	1.2224
8	5	4	1	0.8266
8	4	4	2	1.8677
8	2	4	2	1.1685
8	2	2	2	1.5097
8	2	4	2	1.1006
8	2	4	2	1.2349
8	4	4	1	1.2607
8	4	4	2	1.2481
8	4	4	2	1.2923
8	2	4	2	1.7490
8	4	2	1	1.3521
8	2	5	2	1.2725
8	4	2	1	1.6165
8	1	4	2	1.0338
8	4	4	1	1.2305
8	4	1	1	1.2051
8	4	4	1	1.4521
8	1	2	2	1.2945
8	4	4	2	1.1728
8	4	5	1	1.7365
8	2	2	2	1.3876
8	4	4	1	0.9687
8	4	2	1	1.1980
9	4	1	1	0.9985
9	5	2	1	1.0691
9	1	1	1	1.2371
9	4	2	1	1.0593
9	4	5	2	1.2550
9	2	4	2	1.1049
9	2	5	2	1.4088
9	4	2	1	0.9487
9	1	4	2	0.8681
9	2	4	1	1.0209
9	2	4	2	1.1560
9	2	5	2	1.2246
9	4	5	2	0.9326
9	4	4	2	1.0928
9	4	4	1	0.7169
9	4	1	1	1.0568
9	4	4	1	1.0823
9	2	2	1	1.0992
9	4	4	1	0.9678
9	4	5	1	0.8364
9	4	4	1	2.0153
9	4	1	1	0.9895
9	2	5	2	0.8550
9	2	5	2	0.7772
9	5	4	1	1.2134
9	1	1	1	1.7665
9	4	4	1	1.1327
9	5	2	1	0.9168
9	4	4	1	0.9555
9	4	4	1	1.0456
9	1	5	2	0.8301
9	4	4	1	1.0702
9	4	4	1	0.9878
9	4	2	1	1.0788
9	2	4	2	0.9338
9	4	5	2	1.0431
9	5	4	1	0.9980
9	1	4	2	0.7530
9	1	5	2	0.7813
9	4	2	1	0.8730
9	2	1	1	0.9148
9	2	1	1	1.1501
9	2	2	2	0.8369
9	4	4	1	0.8051
9	2	4	2	1.0988
9	4	2	1	0.8992
9	4	5	2	0.9734
9	5	1	1	0.8027
10	4	3	1	1.0698
10	3	4	2	1.0712
10	3	3	1	0.9146
10	4	3	1	0.7461
10	3	3	1	1.7618
10	3	3	1	1.9401
10	2	3	2	2.5384
10	3	3	2	1.0268
10	3	3	2	1.3252
10	4	3	1	1.3317
10	4	4	1	1.6009
10	3	3	2	1.1555
10	3	3	1	0.9187
10	3	1	1	1.8731
10	3	3	2	2.0427
10	3	3	1	1.4787
10	3	4	2	2.3734
10	3	3	1	0.8953
10	3	3	2	1.1391
10	3	3	1	0.5106
10	3	3	1	0.9060
10	3	3	1	0.7410
10	3	3	1	1.3109
10	3	3	2	2.1242
10	3	4	2	1.4085
10	3	3	2	2.4623
10	3	3	1	1.5792
10	3	3	1	0.4953
10	3	3	2	1.3322
10	4	3	1	1.6839
10	3	3	1	0.5070
10	3	3	1	1.0575
10	3	3	1	2.1085
10	3	3	1	2.6303
10	3	3	2	1.1371
10	3	3	2	1.4449
10	3	3	2	1.9326
10	3	3	2	2.1342
10	3	2	1	1.2189
10	3	3	1	0.6786
10	3	3	2	1.7400
10	3	3	2	1.3010
10	3	3	1	1.4198
10	3	3	2	0.7540
10	3	4	1	1.4207
10	3	3	2	1.0689
10	4	4	2	1.1725
10	3	3	2	0.7395
11	2	4	2	2.3676
11	4	4	2	1.9182
11	2	4	2	1.1877
11	4	4	1	1.3453
11	4	4	1	1.1745
11	4	4	1	1.0593
11	4	2	1	1.5488
11	2	2	2	2.0508
11	4	4	2	2.3634
11	4	1	1	1.4801
11	4	5	2	1.1067
11	4	5	2	1.0226
11	4	4	2	1.1481
11	4	1	1	1.5017
11	4	4	1	1.1849
11	4	4	1	1.0984
11	4	2	1	1.0856
11	5	4	1	1.3531
11	1	4	2	1.7985
11	5	4	1	2.4854
11	4	4	1	1.9451
11	4	2	1	1.7123
11	2	2	1	2.2728
11	2	5	2	1.2758
11	4	3	1	1.2919
11	4	5	2	1.1258
11	4	5	2	1.2556
11	2	1	1	1.2620
11	2	2	2	1.3824
11	2	4	1	1.6953
11	3	5	2	2.2132
11	2	4	2	1.8030
11	4	4	1	1.7094
11	2	2	1	3.2447
11	4	4	1	1.3216
11	4	1	1	1.2196
11	4	2	2	1.4773
11	4	4	2	0.9626
11	4	5	2	1.0753
11	4	2	1	1.4581
11	2	1	1	1.3429
11	2	4	2	1.6791
11	4	4	1	1.7776
11	4	4	2	1.2019
11	4	4	2	1.3176
11	4	5	2	1.1203
11	4	5	2	1.1449
11	2	3	2	1.3763
12	5	5	2	1.4620
12	5	5	2	1.1388
12	5	5	1	1.6670
12	5	1	1	1.2907
12	5	5	2	1.6432
12	5	5	1	1.6256
12	4	5	2	1.2747
12	5	4	1	1.5574
12	5	5	2	1.7614
12	5	1	1	1.4315
12	4	4	1	2.0779
12	5	4	1	1.8426
12	5	2	1	1.2464
12	5	1	1	1.2561
12	5	5	1	1.3990
12	5	2	1	2.3238
12	5	5	1	1.5787
12	5	5	1	1.6983
12	5	4	1	1.1813
12	5	5	2	1.9162
12	5	5	1	1.4155
12	5	5	1	1.6052
12	5	5	2	2.0589
12	5	5	2	1.6601
12	2	2	1	1.4048
12	5	2	1	1.2704
12	5	2	1	1.1870
12	5	5	2	1.4040
12	5	4	1	1.2066
12	3	5	2	1.3558
12	5	4	1	1.3245
12	3	2	1	1.5568
12	5	5	1	1.1557
12	4	5	2	1.4171
12	4	5	2	1.5598
12	5	5	2	1.3093
12	5	5	1	1.1703
12	5	5	2	1.5572
12	2	5	2	1.4127
12	5	5	2	1.2193
12	2	5	2	1.0993
12	1	5	2	1.9056
12	4	5	2	2.2691
12	5	5	2	1.4556
12	5	5	1	1.2061
12	5	5	1	1.3318
12	4	5	2	1.1098
12	5	2	1	1.8059
13	5	4	1	1.4492
13	2	2	1	3.0658
13	4	5	2	2.4365
13	5	2	1	1.7429
13	4	2	1	1.8834
13	4	4	2	1.7203
13	4	2	1	2.0161
13	2	4	2	1.9488
13	5	4	1	1.5903
13	4	4	2	3.0305
13	4	2	1	2.3509
13	4	2	1	1.3756
13	4	1	1	1.3011
13	2	4	1	2.1111
13	4	2	1	2.6719
13	2	2	1	1.5530
13	4	2	1	1.4110
13	2	2	1	1.6349
13	1	4	2	1.4445
13	2	4	2	3.0600
13	2	2	1	2.5284
13	5	5	2	2.0850
13	4	4	1	1.8065
13	5	2	1	1.4348
13	1	5	2	1.3993
13	4	4	1	2.3838
13	2	4	2	1.4263
13	4	5	2	1.2853
13	4	2	1	1.7955
13	4	4	1	1.9243
13	2	4	2	2.2236
13	4	2	1	1.3698
13	2	2	2	2.6053
13	2	2	2	3.2429
13	4	4	1	1.9002
13	2	4	2	2.1945
13	4	2	1	2.6628
13	2	4	2	1.8542
13	4	2	1	1.4071
13	4	4	2	1.8331
13	2	2	1	1.7335
13	4	2	1	1.6874
13	2	2	2	1.8052
13	4	4	2	1.1940
13	4	5	1	1.5894
13	4	5	2	1.5684
13	1	4	2	1.5172
13	2	5	2	1.3825
14	2	4	2	2.2518
14	2	2	2	1.5804
14	2	4	2	1.8302
14	2	2	1	2.1192
14	2	2	2	1.8292
14	5	2	1	2.4848
14	5	5	2	1.6237
14	5	5	1	1.4923
14	4	4	1	2.7465
14	1	4	2	1.8920
14	2	1	2	2.2075
14	1	5	2	1.7287
14	2	2	1	1.4745
14	4	1	1	1.4427
14	2	1	2	1.7707
14	4	5	2	1.5664
14	4	2	1	1.8241
14	4	2	1	2.5262
14	4	1	2	1.8292
14	2	4	2	1.2191
14	5	2	1	1.7565
14	5	5	2	2.0984
14	2	2	2	1.3696
14	2	4	2	1.3612
14	5	2	1	1.0838
14	1	1	1	1.8595
14	2	4	2	1.8367
14	4	4	1	1.4881
14	1	2	2	2.6045
14	2	2	1	1.2853
14	4	2	1	1.9175
14	4	2	1	0.8571
14	4	5	2	1.4450
14	5	5	1	1.6213
14	2	4	2	1.3072
14	2	4	2	1.3747
14	5	5	2	1.6098
14	1	2	2	1.7875
14	2	2	1	2.4399
14	5	4	1	0.9382
14	4	5	2	1.1260
14	1	1	1	0.9810
14	2	5	2	1.3167
14	2	4	1	1.1832
14	2	5	2	0.9563
14	5	2	1	0.9174
14	2	4	2	1.3223
14	5	1	2	1.0927
15	4	1	1	1.3993
15	4	4	1	2.3201
15	4	4	2	2.5631
15	4	1	1	1.2948
15	4	5	2	1.3050
15	5	2	1	1.8481
15	4	4	2	2.3842
15	4	4	1	1.8519
15	2	4	2	1.4571
15	5	4	1	2.2491
15	5	5	2	1.5983
15	4	5	2	1.3250
15	5	5	2	2.0519
15	4	5	2	1.4400
15	4	2	1	1.4408
15	5	2	1	1.4488
15	4	4	1	1.7290
15	4	4	1	1.4329
15	2	5	2	1.3295
15	4	3	2	2.3121
15	5	2	1	1.1485
15	4	3	1	1.4847
15	5	5	1	1.3205
15	4	5	2	1.0852
15	4	5	2	1.4651
15	5	5	2	2.0889
15	2	5	2	1.1401
15	4	4	2	1.4811
15	4	4	2	2.1849
15	3	4	2	1.9205
15	4	4	1	1.7070
15	2	3	1	1.3720
15	5	1	1	1.4341
15	2	4	2	1.7790
15	4	4	2	1.4947
15	4	4	1	1.6155
15	4	5	1	1.2948
15	4	5	2	1.2690
15	5	4	1	1.8336
15	4	5	2	1.3470
15	4	2	1	1.3541
15	5	4	1	1.1121
15	4	4	1	1.7934
15	4	5	2	1.3184
15	4	5	2	1.1933
15	5	4	1	1.2202
15	4	4	1	1.3230
15	4	4	2	1.8588
16	5	1	1	1.1003
16	5	1	1	1.1683
16	1	1	2	1.6061
16	5	2	1	1.2887
16	4	1	1	1.3071
16	1	5	2	1.1497
16	1	4	2	1.3610
16	1	4	2	1.1419
16	4	1	1	1.2810
16	1	5	2	1.0977
16	5	4	1	1.1364
16	4	1	1	1.0700
16	1	1	1	1.4737
16	2	1	1	1.3997
16	4	5	2	1.4030
16	5	1	1	1.4997
16	2	4	2	1.2584
16	4	4	2	1.2630
16	1	2	1	1.6597
16	1	4	2	1.4910
16	4	4	1	1.6503
16	1	1	1	2.2716
16	4	4	1	1.3805
16	4	4	2	1.2071
16	4	1	1	1.3364
16	5	4	1	2.1870
16	1	4	2	1.2670
16	1	2	2	1.1690
16	2	1	2	1.3138
16	2	1	1	2.5696
16	2	1	1	1.4130
16	4	5	2	1.2111
16	2	1	1	1.0930
16	5	5	1	2.2364
16	2	2	1	1.2651
16	1	2	2	1.4838
16	5	2	1	1.6852
16	1	2	2	1.2951
16	1	4	2	1.1124
16	5	1	1	0.9144
16	3	4	2	1.2396
16	4	1	1	0.9851
16	4	5	2	1.1150
16	4	2	1	1.1244
16	4	4	2	2.5656
16	5	4	1	1.2139
16	1	4	2	1.3420
16	4	2	1	1.2210
17	5	2	1	1.2211
17	4	1	1	1.3744
17	4	1	1	1.5196
17	5	2	1	1.1122
17	5	4	1	1.5825
17	1	4	2	1.0825
17	5	2	1	1.4178
17	2	4	2	2.0278
17	2	5	2	1.4205
17	3	4	2	1.5764
17	5	4	1	1.0365
17	1	4	2	2.3172
17	4	4	2	1.8140
17	4	4	1	1.7745
17	5	5	2	2.5450
17	5	5	1	0.9824
17	4	4	2	1.5498
17	5	4	2	2.3977
17	5	4	2	2.7983
17	4	2	1	3.3010
17	5	5	1	2.8317
17	4	1	1	1.4485
17	4	5	1	1.2078
17	4	5	1	0.9465
17	5	1	1	1.8460
17	4	4	1	1.6911
17	5	4	1	1.4851
17	4	4	1	1.7125
17	5	5	1	1.3744
17	5	4	1	1.0211
17	4	5	2	2.0238
17	4	5	2	1.1605
17	2	5	1	1.8331
17	5	5	1	1.4424
17	4	5	2	1.2718
17	4	4	2	1.1118
17	5	5	1	1.2991
17	2	4	2	1.0778
17	5	4	1	1.2224
17	5	2	1	0.8712
17	4	4	2	1.2060
17	2	4	2	0.9518
17	5	4	1	0.8137
17	1	5	2	1.3737
17	5	5	1	1.5190
17	4	2	1	2.0317
17	4	1	1	1.5011
17	3	5	2	1.1878
18	5	3	1	1.3333
18	1	2	2	3.0475
18	4	1	1	1.6220
18	5	4	1	2.0164
18	5	5	2	2.3615
18	2	4	2	3.5965
18	5	4	1	1.1691
18	5	4	1	1.2639
18	1	4	2	1.3745
18	5	5	1	1.1480
18	4	4	1	1.3835
18	2	2	2	1.3322
18	5	4	1	1.1442
18	4	1	1	1.6534
18	5	4	1	0.9692
18	5	4	1	0.9246
18	5	2	1	1.1093
18	4	5	2	1.3059
18	1	2	2	1.8064
18	4	5	2	1.3683
18	2	4	2	2.7988
18	4	4	2	2.0636
18	4	4	1	2.0341
18	2	5	2	1.1331
18	2	1	1	1.8356
18	4	3	1	1.4598
18	5	4	1	1.3816
18	2	1	1	1.4822
18	5	5	2	1.8928
18	5	4	1	1.5925
18	5	5	1	1.6540
18	5	5	1	1.8229
18	4	5	2	1.5222
18	5	5	1	1.7186
18	4	5	1	1.7574
18	5	4	1	1.0540
18	4	2	1	1.1864
18	5	5	2	1.5875
18	2	4	2	1.4417
18	2	1	1	2.1050
18	4	4	2	1.4286
18	1	4	2	1.3910
18	2	5	2	1.1430
18	4	5	1	2.2021
18	4	4	1	2.2698
18	3	4	2	2.3986
18	4	5	2	2.1191
18	5	5	2	1.4971
19	4	2	1	1.3674
19	4	2	2	2.1591
19	4	4	1	1.8057
19	2	1	1	1.8847
19	5	3	1	1.3629
19	3	4	1	1.3939
19	3	4	2	1.4983
19	2	4	2	2.3373
19	4	2	1	1.5821
19	3	3	1	1.4333
19	2	5	2	1.0089
19	4	5	2	1.1837
19	5	1	1	1.3278
19	4	5	2	1.2633
19	2	3	2	1.8704
19	3	3	1	1.4230
19	3	4	2	1.1122
19	3	1	1	2.0340
19	2	2	1	1.3480
19	1	2	1	1.4991
19	2	5	2	1.3889
19	1	2	2	1.5086
19	3	4	2	1.3069
19	4	3	2	1.9797
19	2	3	2	1.4765
19	4	5	1	1.3806
19	4	5	2	1.1924
19	3	2	2	1.4231
19	2	1	1	1.6043
19	4	1	1	1.2884
19	3	4	1	2.0693
19	5	2	1	1.7796
19	3	4	2	1.4585
19	5	3	2	2.2606
19	2	4	2	2.0985
19	1	2	2	2.4263
19	3	5	2	1.3786
19	3	3	2	1.1914
19	1	3	2	1.2459
19	2	4	2	1.4121
19	2	5	2	1.3758
19	1	5	2	1.1014
19	4	4	2	2.4288
19	2	2	1	1.6089
19	2	4	2	1.0886
19	4	2	2	1.0451
19	4	4	2	1.1806
19	5	1	1	1.2767
20	5	4	1	0.8679
20	2	2	1	0.7642
20	2	2	1	0.9704
20	2	2	1	0.7017
20	5	4	2	0.8971
20	2	2	2	0.7351
20	2	2	2	0.9020
20	2	5	2	0.7412
20	4	2	1	0.7467
20	2	4	2	0.6975
20	5	1	1	0.6311
20	2	4	2	0.8929
20	1	4	2	0.6891
20	4	2	1	1.1360
20	4	5	2	0.6976
20	5	4	1	0.9573
20	2	4	2	0.7295
20	2	2	2	0.7005
20	4	4	2	0.7551
20	2	2	1	0.7101
20	4	5	2	0.6791
20	4	1	1	0.8328
20	5	2	1	0.7037
20	2	2	1	0.6522
20	4	4	1	1.3563
20	2	4	2	0.7300
20	5	5	2	0.9557
20	5	4	1	0.7963
20	2	2	1	0.9520
20	2	5	2	0.6521
20	4	2	1	0.7723
20	2	2	1	0.7174
20	2	2	1	0.7962
20	2	2	2	1.1286
20	4	5	2	1.2691
20	2	4	1	0.7414
20	2	2	1	0.8959
20	4	4	2	0.7264
20	4	4	1	0.7821
20	4	2	1	0.7691
20	2	2	2	1.1578
20	1	2	2	1.0154
20	4	4	1	1.0177
20	4	2	1	0.7817
20	4	5	1	0.8600
20	4	2	1	0.7447
20	2	4	2	0.7631
20	2	2	2	1.1314
21	3	4	2	1.6435
21	3	3	2	1.8072
21	4	3	1	1.4921
21	4	1	1	1.3573
21	4	4	1	1.4419
21	2	1	1	1.3489
21	1	1	1	1.7530
21	4	4	1	1.0290
21	2	1	2	2.2880
21	2	5	2	1.3020
21	5	2	1	1.0549
21	1	5	2	1.2570
21	1	3	2	3.8476
21	2	3	1	2.1319
21	1	4	2	0.9755
21	5	2	1	0.9319
21	1	4	2	1.4260
21	5	4	1	0.9411
21	2	4	2	1.1647
21	1	1	2	2.1189
21	2	5	2	1.3734
21	3	1	1	1.7050
21	1	4	2	0.9898
21	4	4	2	1.0981
21	2	2	1	1.5051
21	1	2	1	2.7626
21	4	2	1	1.3884
21	4	3	1	1.1715
21	5	1	1	1.1395
21	5	5	1	1.0949
21	1	2	2	1.4744
21	5	4	1	1.0585
21	4	4	1	1.4532
21	3	5	2	1.2428
21	3	2	1	1.5445
21	1	4	2	1.2087
21	3	4	2	1.7889
21	3	3	1	1.6114
21	5	1	1	1.0784
21	4	4	1	1.3569
21	5	1	1	1.2138
21	2	2	2	2.1831
21	2	5	2	1.1546
21	5	4	1	0.9591
21	4	4	2	1.2397
21	1	2	2	1.8779
21	1	1	1	2.7173
21	4	4	2	1.5646
22	5	1	1	0.9691
22	3	1	1	1.1377
22	3	4	2	1.4679
22	4	1	1	1.0837
22	1	4	2	0.9820
22	1	5	2	1.1715
22	2	5	2	1.0569
22	5	1	1	0.9642
22	2	4	2	1.6156
22	2	1	2	2.9096
22	2	1	1	1.6524
22	4	2	1	1.6499
22	5	3	1	1.1907
22	3	1	1	1.0191
22	1	2	2	1.0610
22	3	1	1	1.2936
22	1	2	2	1.1440
22	1	3	2	0.9170
22	4	4	1	1.9618
22	5	4	1	1.1893
22	2	2	1	1.8516
22	1	1	1	1.6613
22	4	2	1	1.4688
22	4	1	1	1.6076
22	5	3	1	1.4210
22	3	5	2	1.8644
22	4	2	1	1.4769
22	3	5	2	1.0071
22	1	1	1	1.2715
22	1	2	2	1.0573
22	1	1	2	1.5546
22	1	2	2	1.2622
22	4	4	2	1.3176
22	1	1	2	1.9762
22	1	5	2	1.0942
22	2	1	1	1.8331
22	2	2	1	1.4093
22	1	4	2	0.8446
22	1	5	2	0.7269
22	1	1	2	0.6417
22	5	1	1	0.9446
22	1	1	1	1.6809
22	1	1	2	1.0504
22	5	2	1	1.1120
22	4	2	1	0.8259
22	2	4	2	0.6919
22	4	1	1	0.7252
22	2	1	1	0.7783
23	3	2	1	1.5787
23	4	5	2	1.6891
23	4	3	1	1.3078
23	3	3	2	1.9705
23	2	3	2	2.3535
23	5	4	2	1.8027
23	4	3	1	1.5232
23	5	4	1	1.8830
23	1	4	2	1.6140
23	5	5	2	2.6792
23	5	4	1	1.2465
23	5	3	1	1.2906
23	2	3	1	2.0609
23	4	4	1	1.7629
23	5	2	1	1.8091
23	5	2	1	1.2162
23	2	5	2	1.6934
23	1	2	2	2.3109
23	5	4	1	1.3772
23	5	4	1	2.8605
23	5	2	1	1.4469
23	2	4	2	2.0159
23	2	3	2	2.3019
23	5	4	1	1.7662
23	4	3	1	2.4907
23	3	4	1	2.4637
23	3	5	2	1.8237
23	4	5	2	1.5831
23	2	2	1	2.9377
23	4	4	2	1.7343
23	1	2	2	2.8925
23	2	4	2	1.1745
23	3	4	2	1.8263
23	1	3	2	2.3791
23	3	4	2	2.7004
23	4	2	1	2.6941
23	2	2	1	3.1211
23	2	2	2	3.4422
23	2	5	2	1.8196
23	2	4	2	1.1024
23	5	1	1	1.8687
23	4	2	1	1.5478
23	1	4	2	1.5330
23	5	5	2	2.6268
23	5	2	1	1.2004
23	2	2	2	1.7054
23	5	4	1	1.8270
23	4	4	2	3.1513
24	3	1	1	1.8224
24	1	1	1	3.7171
24	5	4	1	1.3238
24	5	1	1	1.5498
24	1	4	2	1.4045
24	5	1	1	1.6278
24	1	4	2	1.2725
24	5	1	1	1.5678
24	4	5	2	1.5252
24	5	5	2	1.5838
24	2	3	2	2.2318
24	2	5	2	2.1478
24	2	1	1	1.7278
24	3	1	1	1.6798
24	5	4	1	1.4065
24	2	1	2	3.4205
24	4	5	2	1.8926
24	4	2	1	1.6911
24	3	4	1	1.4464
24	2	2	1	1.6298
24	1	5	2	1.7552
24	5	4	1	1.5485
24	2	4	2	1.6465
24	4	2	1	2.2391
24	4	5	2	1.9191
24	5	4	1	1.7038
24	2	5	2	0.9032
24	2	4	2	1.0025
24	2	4	2	1.1465
24	1	2	1	2.1891
24	5	5	2	1.5051
24	4	1	1	1.9105
24	5	1	1	1.3485
24	1	4	2	1.3391
24	3	3	1	2.6351
24	1	1	2	2.6951
24	1	2	1	2.7278
24	1	3	2	2.3464
24	2	4	1	1.5018
24	3	3	2	1.6391
24	2	1	1	2.6278
24	1	1	2	2.6965
24	3	2	2	2.3543
24	3	2	1	2.8171
24	2	5	2	1.5965
24	4	5	2	1.9204
24	1	3	2	2.0464
24	1	2	1	3.8484
25	4	1	1	1.3522
25	1	1	1	3.5954
25	1	1	1	2.8187
25	5	1	1	1.7366
25	4	3	1	1.7309
25	1	2	2	1.9181
25	5	1	1	1.2222
25	4	1	1	1.5516
25	1	4	2	1.6248
25	2	5	2	2.2715
25	4	1	1	1.3635
25	1	2	2	2.1955
25	3	2	1	2.0948
25	3	1	1	1.2742
25	3	2	1	1.2816
25	2	1	1	1.6249
25	3	1	1	1.5115
25	5	3	1	1.3722
25	1	1	2	2.1181
25	5	5	2	1.9162
25	1	4	2	1.7822
25	4	3	2	1.9425
25	2	1	1	1.6002
25	1	5	2	1.1608
25	4	5	2	2.2715
25	5	4	1	1.5975
25	2	4	2	1.2328
25	4	5	2	1.2829
25	5	1	1	0.9436
25	1	4	2	1.3255
25	2	3	2	1.6862
25	3	1	1	1.2408
25	4	1	1	1.2289
25	1	4	2	1.0523
25	4	2	1	1.4588
25	1	1	2	3.4315
25	2	5	2	1.4142
25	5	5	1	0.9810
25	1	5	2	1.4530
25	1	2	2	1.3628
25	1	4	2	1.1648
25	1	5	2	1.0217
25	3	5	2	1.1309
25	3	2	1	1.8782
25	4	5	2	1.6435
25	4	5	2	2.8275
25	3	1	1	2.3108
25	4	1	1	1.3429
26	2	5	2	1.8281
26	5	2	1	1.1376
26	3	4	2	1.3815
26	3	4	2	1.1875
26	2	2	2	1.3097
26	4	2	1	1.1223
26	4	3	2	1.2143
26	5	4	2	1.5814
26	2	4	2	1.3393
26	5	3	1	1.2921
26	4	5	2	1.3197
26	2	5	2	1.0397
26	4	4	2	1.3348
26	1	2	2	1.6751
26	4	2	1	1.3857
26	4	2	1	1.4929
26	2	4	2	1.5253
26	5	4	1	0.9978
26	4	4	1	2.0952
26	3	5	2	1.0673
26	5	5	1	1.4372
26	2	2	1	1.5612
26	4	5	2	1.4079
26	4	5	2	1.3984
26	3	5	2	1.5929
26	4	5	2	1.3050
26	2	4	2	1.2849
26	4	5	2	1.3037
26	4	4	1	1.5540
26	4	4	1	1.1300
26	1	5	2	1.1589
26	4	4	2	1.7313
26	2	4	2	1.5021
26	1	4	2	1.5075
26	4	4	2	1.1510
26	2	2	1	1.3292
26	2	4	2	1.5243
26	4	2	2	1.7978
26	2	4	2	1.6871
26	2	5	2	1.5342
26	2	1	1	1.3169
26	5	4	1	1.4575
26	2	2	2	1.3626
26	4	4	1	1.4140
26	4	4	2	2.1412
26	2	5	2	1.1781
26	4	4	1	1.6547
26	1	4	2	1.2343
27	4	5	1	1.2659
27	1	5	2	0.7998
27	2	4	2	0.9471
27	4	3	1	1.1778
27	4	4	1	0.9788
27	3	1	1	1.2818
27	4	2	2	1.4682
27	4	4	2	1.0820
27	3	4	2	1.2208
27	4	2	1	1.2675
27	4	4	1	1.1343
27	4	5	2	1.3000
27	4	5	2	1.1525
27	4	4	1	1.8221
27	4	2	1	1.0609
27	4	2	1	1.4708
27	4	4	1	1.3104
27	5	2	1	0.9883
27	5	4	1	0.9922
27	3	5	2	1.5874
27	3	1	1	1.5609
27	4	1	1	1.1070
27	4	4	2	1.7460
27	2	4	2	0.9891
27	4	4	2	0.9558
27	4	5	2	1.5087
27	4	4	1	1.3935
27	4	4	1	1.2102
27	5	1	1	1.0610
27	4	4	1	1.1311
27	4	4	1	1.9763
27	4	4	2	0.9657
27	4	5	1	0.9950
27	5	5	2	1.0527
27	4	4	2	2.0188
27	4	5	2	0.9508
27	2	4	2	1.6110
27	1	4	2	1.0057
27	1	2	2	0.8932
27	4	5	2	1.0508
27	5	1	1	0.9233
27	4	1	1	1.5654
27	3	2	1	1.1445
27	4	5	2	1.1818
27	4	4	1	1.0193
27	1	2	2	1.5600
27	5	4	1	0.8229
27	5	2	1	0.9167
28	2	4	2	1.6628
28	5	5	2	1.4488
28	1	4	2	1.3014
28	5	2	1	0.7642
28	1	3	2	1.4108
28	5	1	1	1.3235
28	5	3	1	1.5588
28	1	1	1	1.2308
28	1	1	1	1.3395
28	5	4	1	1.4195
28	1	4	2	2.3048
28	5	1	2	2.1454
28	5	1	1	1.8007
28	1	5	1	3.1740
28	5	4	1	2.1521
28	4	3	1	2.2441
28	2	3	1	1.8488
28	2	4	2	1.9817
28	4	5	1	1.3195
28	3	5	1	1.1435
28	1	1	2	0.9308
28	5	1	1	1.3701
28	5	5	1	1.0868
28	4	3	1	1.5301
28	1	4	2	1.3787
28	4	4	1	0.7688
28	5	1	1	1.2754
28	1	1	1	2.3480
28	1	4	1	1.2515
28	4	4	1	1.6936
28	1	1	2	1.5967
28	4	1	1	1.3194
28	3	4	2	1.6050
28	1	1	2	1.6402
28	1	4	2	1.4602
28	4	5	2	1.3575
28	5	4	2	2.5407
28	1	5	2	1.0701
28	3	5	2	1.7295
28	4	1	1	0.9362
28	4	2	2	1.3188
28	1	3	1	1.0795
28	1	4	2	1.9501
28	5	1	1	1.3401
28	5	1	1	0.9722
28	4	4	2	3.8288
28	2	4	2	2.6781
28	1	5	2	1.0122
29	4	1	1	2.8309
29	2	1	1	1.7349
29	2	1	1	1.8040
29	4	1	1	1.6480
29	4	5	2	1.5543
29	1	4	2	1.3476
29	5	1	1	1.6650
29	3	1	1	1.7369
29	1	4	2	1.7956
29	2	4	2	2.9582
29	3	4	1	3.7483
29	1	1	2	1.3909
29	5	4	1	1.4444
29	1	1	1	2.6634
29	4	2	1	1.4110
29	5	1	1	1.2810
29	4	1	1	1.3797
29	4	4	2	2.1769
29	1	4	2	1.6983
29	4	4	2	1.5455
29	4	1	1	1.5896
29	2	2	2	1.4204
29	2	2	2	1.6736
29	2	5	2	1.5110
29	2	4	2	2.8355
29	4	5	1	2.8763
29	2	4	2	1.8803
29	4	4	2	1.3783
29	4	1	1	1.2342
29	2	3	2	1.4102
29	2	2	2	2.4176
29	4	1	1	1.3755
29	4	1	1	0.9756
29	2	4	2	1.2596
29	4	4	2	1.4263
29	4	1	1	2.1536
29	4	4	2	2.0916
29	1	4	2	2.5256
29	1	4	2	1.4430
29	2	5	2	1.2969
29	4	1	1	3.7589
29	3	1	1	1.7662
29	1	4	2	3.6202
29	4	4	1	1.4575
29	1	4	2	1.4696
29	2	2	2	2.8735
29	4	3	1	1.4183
29	5	3	1	1.2136
30	5	1	1	1.0763
30	4	2	1	1.3120
30	2	1	1	1.4826
30	1	1	2	1.4373
30	5	3	1	1.2735
30	2	3	1	1.3362
30	4	1	1	1.0602
30	2	1	1	1.1942
30	1	1	1	2.2708
30	4	4	2	1.5497
30	4	4	1	2.0908
30	5	2	1	1.2369
30	5	3	1	0.9822
30	4	1	1	0.9329
30	4	5	1	2.7061
30	5	1	1	1.2095
30	5	5	1	1.8628
30	4	5	2	0.8202
30	1	5	2	1.0523
30	4	4	1	1.5235
30	5	1	1	1.3208
30	1	4	2	0.9009
30	3	1	1	1.7428
30	5	5	2	1.3696
30	2	5	2	1.8642
30	5	5	1	1.6802
30	3	5	2	1.2008
30	5	4	1	2.0882
30	5	5	2	1.7022
30	1	4	2	1.1509
30	2	5	2	1.2315
30	4	1	1	1.4050
30	5	1	1	1.2922
30	1	1	2	2.0768
30	4	4	2	1.8028
30	4	5	2	1.6130
30	5	5	2	1.1589
30	2	2	2	1.9142
30	1	4	2	1.7675
30	1	5	2	0.8095
30	1	1	2	2.1024
30	1	5	2	1.1345
30	2	5	2	0.9675
30	4	4	2	1.7035
30	5	5	1	1.3748
30	5	4	1	2.0857
30	2	5	2	0.9522
30	5	5	1	1.3155
31	5	5	2	2.1309
31	4	2	1	2.3069
31	3	5	2	1.3836
31	4	2	1	1.6523
31	3	4	2	1.4949
31	1	3	2	1.2219
31	1	4	2	1.3049
31	4	1	1	1.1529
31	3	1	1	1.2342
31	1	2	2	1.4903
31	5	5	2	0.9703
31	1	5	2	1.9244
31	2	4	2	1.8589
31	2	4	1	1.5503
31	4	5	2	1.3229
31	5	4	1	1.6843
31	3	1	1	1.2130
31	1	1	2	1.7423
31	4	2	1	1.5096
31	1	1	1	1.1244
31	4	4	2	1.4723
31	4	2	1	1.6309
31	5	2	1	2.4296
31	4	4	1	1.6509
31	4	1	1	1.8396
31	5	1	1	1.1043
31	2	2	1	2.6955
31	5	2	1	1.3826
31	1	1	1	2.1555
31	2	3	1	1.5317
31	5	3	2	2.9688
31	1	2	1	1.3723
31	1	5	2	1.3843
31	4	4	2	1.3338
31	2	5	2	1.4163
31	3	1	2	2.6436
31	3	4	2	2.2916
31	1	3	2	1.5776
31	2	4	2	1.5749
31	2	3	1	1.4316
31	4	5	2	1.3223
31	1	2	2	2.0836
31	5	4	2	1.9985
31	4	2	1	1.0970
31	5	1	1	1.5296
31	5	1	1	1.3836
31	1	4	2	1.5230
31	2	5	2	1.0416
32	4	1	1	1.7893
32	2	2	2	1.6330
32	5	1	1	1.3814
32	4	1	1	1.5494
32	4	5	1	2.1136
32	2	4	2	1.2651
32	4	2	1	1.1892
32	5	1	1	1.1231
32	1	2	2	1.5244
32	4	5	1	1.8897
32	2	4	2	1.3284
32	5	5	2	1.4598
32	5	1	1	1.0970
32	1	1	1	1.0511
32	5	4	2	1.2530
32	2	1	1	0.9984
32	4	3	1	1.1965
32	4	2	1	1.1184
32	4	5	2	1.0111
32	5	5	2	1.3017
32	4	3	1	1.2697
32	4	2	1	1.1984
32	4	4	2	1.1798
32	5	4	1	1.4790
32	4	1	2	2.1277
32	4	5	2	1.0310
32	4	2	1	1.2404
32	4	1	1	1.3238
32	1	4	2	1.2490
32	1	4	2	1.3437
32	5	5	1	1.2791
32	2	4	2	1.1278
32	2	1	1	1.1757
32	1	1	2	2.7437
32	2	4	2	1.4624
32	4	5	2	1.3504
32	5	4	1	1.7005
32	1	4	2	1.0851
32	4	4	2	1.2617
32	4	4	1	1.5744
32	4	1	1	1.0558
32	4	4	2	1.1530
32	4	5	1	1.6737
32	5	5	2	0.9798
32	5	5	2	1.0977
32	3	5	2	1.3724
32	1	2	2	1.5736
32	4	2	1	1.2884
33	4	4	1	1.4997
33	4	5	2	1.2917
33	4	4	2	1.5411
33	5	4	1	1.2637
33	4	4	2	1.9310
33	5	1	1	1.4624
33	4	4	2	1.6330
33	4	5	2	1.3411
33	5	4	2	1.4036
33	5	5	2	1.6143
33	4	5	1	1.3050
33	4	4	2	1.2063
33	2	2	1	1.1710
33	4	5	2	1.4970
33	4	4	2	1.3190
33	5	4	1	1.3276
33	3	4	2	1.1463
33	5	5	1	1.0050
33	4	4	2	1.3164
33	4	4	1	1.1377
33	5	4	1	1.2696
33	4	1	1	1.9077
33	4	5	1	1.9303
33	5	5	1	1.6771
33	4	4	1	2.0698
33	4	4	2	2.0030
33	5	4	1	2.1636
33	4	4	2	1.4983
33	4	4	2	1.2063
33	4	2	2	1.3430
33	4	4	1	1.3011
33	4	4	2	1.2683
33	4	4	1	1.1543
33	3	2	1	1.9770
33	4	4	1	1.7190
33	4	4	2	1.1977
33	4	4	2	1.3510
33	4	3	1	2.1143
33	1	4	2	1.2690
33	4	5	1	1.6657
33	4	4	2	1.1196
33	4	4	2	1.3077
33	4	4	2	1.3423
33	4	4	2	0.9110
33	4	4	2	1.6614
33	5	4	1	1.2669
33	4	4	2	1.4305
33	5	5	2	1.1777
34	1	4	2	1.5898
34	1	2	2	1.4766
34	2	5	2	1.4294
34	4	1	1	1.8146
34	4	5	2	2.4379
34	5	5	1	1.4927
34	4	5	2	1.5386
34	1	2	1	2.2825
34	1	4	2	1.6346
34	5	2	1	1.6666
34	4	4	2	1.3939
34	5	4	1	1.4286
34	5	1	1	1.4860
34	2	1	1	1.8639
34	4	4	1	1.8006
34	5	2	1	1.5938
34	5	1	1	1.2732
34	4	5	2	1.5966
34	1	5	2	2.1426
34	4	5	1	1.7126
34	1	1	1	2.2381
34	5	4	2	1.9886
34	1	2	2	3.4732
34	1	5	2	1.4572
34	2	1	1	1.6113
34	2	1	1	2.3672
34	5	4	1	2.4492
34	1	1	1	2.2259
34	4	4	2	2.8652
34	5	5	2	1.8719
34	4	4	1	1.6986
34	5	4	2	2.2506
34	2	4	2	2.4621
34	5	5	1	1.8319
34	5	4	1	1.9999
34	5	5	1	2.1606
34	5	5	2	2.6918
34	5	5	1	2.5438
34	1	5	2	1.3660
34	4	4	1	1.5327
34	5	4	1	1.9673
34	1	4	2	1.5886
34	1	5	2	1.4179
34	2	1	1	1.6379
34	2	1	1	1.4540
34	1	2	2	1.5252
34	1	5	2	1.6986
34	1	4	2	1.5939
