# Supplementary material for: Value-based decision making via sequential sampling with hierarchical competition and attentional modulation
Source: PLoS One. 2017 Oct 27;12(10):e0186822. doi: 10.1371/journal.pone.0186822 (PMC5659783; doi:10.1371/journal.pone.0186822)
Supplement: S1 File — All data sets are included. (ZIP) [file pone.0186822.s001.zip › Colas_2017_data/Colas_2017_data.txt]

Column 1 - Subject index
Column 2 - Value of left alternative
Column 3 - Value of right alternative
Column 4 - Choice of left (1) or right (2) alternative
Column 5 - Reaction time (seconds)
