# Supplementary material for: Value-based decision making via sequential sampling with hierarchical competition and attentional modulation
Source: PLoS One. 2017 Oct 27;12(10):e0186822. doi: 10.1371/journal.pone.0186822 (PMC5659783; doi:10.1371/journal.pone.0186822)
Supplement: S1 File — All data sets are included. (ZIP) [file pone.0186822.s001.zip › Colas_2017_data/IK.txt]

1	5	3	1	3.8080
1	4	3	1	1.9130
1	6	11	2	1.1210
1	7	7	2	2.0510
1	7	8	2	1.6550
1	7	3	1	2.5040
1	4	4	1	2.0020
1	7	6	1	1.4260
1	6	9	2	1.0650
1	7	9	1	1.2090
1	5	7	2	1.6040
1	3	7	2	1.4390
1	10	10	2	5.7440
1	2	6	2	1.2700
1	5	4	1	1.4520
1	3	3	2	3.5250
1	5	4	1	3.4390
1	2	3	1	3.5820
1	7	9	1	2.0230
1	3	6	2	1.7270
1	9	4	1	1.3680
1	11	6	1	1.5680
1	3	5	2	1.6970
1	9	8	2	1.5950
1	4	4	1	2.7010
1	3	8	2	1.4710
1	5	8	2	2.0550
1	5	10	2	1.3030
1	4	3	2	1.3040
1	7	6	1	1.5810
1	4	3	1	7.8660
1	11	6	1	1.2910
1	6	2	1	1.4330
1	10	7	1	1.2500
1	7	7	2	1.4090
1	11	10	2	1.3420
1	6	3	2	1.3630
1	5	4	1	2.2430
1	4	5	2	1.2880
1	8	3	1	1.1120
1	6	9	2	1.5380
1	11	6	1	0.8070
1	8	3	1	1.1170
1	5	4	1	4.0960
1	7	3	1	1.1190
1	5	8	2	1.9700
1	4	7	2	1.0740
1	10	5	1	1.6680
1	2	4	2	2.0890
1	3	8	2	2.2410
1	4	8	2	0.9370
1	7	9	1	1.2510
1	9	7	1	6.8360
1	2	4	2	1.1250
1	10	5	1	0.8010
1	2	4	2	0.9750
1	7	5	1	1.5140
1	2	5	2	0.6820
1	3	7	2	1.3230
1	6	4	1	1.0090
1	7	10	2	1.3410
1	7	11	2	0.8520
1	3	7	2	0.8320
1	5	10	2	1.0250
1	5	10	2	1.9020
1	7	11	2	1.2770
1	7	11	2	0.7550
1	7	9	2	1.3570
1	3	2	1	1.4270
1	8	4	1	0.9280
1	3	5	1	1.9710
1	3	7	2	1.1670
1	5	7	2	1.1230
1	10	11	2	3.9390
1	5	6	2	1.2200
1	2	4	2	4.1420
1	5	4	2	1.1020
1	11	11	1	2.2910
1	3	7	2	0.7450
1	3	3	2	1.7130
1	4	7	2	0.9740
1	6	5	2	2.2560
1	7	4	1	0.8340
1	3	5	1	1.7710
1	5	5	2	0.8640
1	5	2	1	0.8040
1	6	6	2	2.0600
1	2	6	2	1.0420
1	9	11	2	0.8440
1	5	4	2	0.8980
1	3	3	1	0.9640
2	6	3	1	1.6720
2	10	9	1	1.7480
2	8	11	2	2.1040
2	9	3	1	4.4220
2	1	6	1	2.9400
2	9	9	1	4.3950
2	10	4	1	2.6230
2	3	8	2	1.7700
2	8	6	1	3.1170
2	11	8	1	1.2910
2	3	3	2	1.8460
2	3	8	1	1.8440
2	9	10	2	1.6920
2	5	10	2	2.7670
2	3	8	2	1.7580
2	2	3	1	1.8470
2	11	4	1	1.1060
2	9	11	1	1.1280
2	10	4	2	2.6550
2	3	9	2	1.9370
2	9	11	1	0.9950
2	9	11	1	1.4430
2	9	2	1	1.4890
2	3	10	2	1.1900
2	4	2	1	1.2920
2	9	11	2	1.4280
2	11	8	1	1.8980
2	3	1	1	1.5110
2	9	2	2	4.8260
2	11	11	2	2.1850
2	11	11	2	1.4530
2	2	4	2	2.7340
2	9	11	2	1.0870
2	9	6	2	2.5930
2	3	9	2	4.3800
2	10	6	1	1.3380
2	6	10	2	1.4720
2	1	8	1	4.6020
2	9	10	2	1.4310
2	9	9	1	2.1850
2	6	9	1	1.3610
2	5	9	2	1.6030
2	10	8	1	0.9450
2	6	9	1	1.0310
2	2	6	2	1.7720
2	5	11	1	1.3270
2	4	6	2	2.0030
2	8	10	2	1.0160
2	8	3	1	1.2980
2	6	9	1	1.0370
2	1	4	2	3.6480
2	3	8	2	2.1790
2	9	3	1	1.3020
2	10	11	2	1.1930
2	5	9	2	1.0820
2	3	1	1	1.3110
2	5	9	1	1.0210
2	1	4	1	1.1410
2	10	9	1	0.8490
2	3	6	1	1.4660
2	8	9	2	1.1780
2	5	11	1	1.2170
2	9	9	1	0.8540
2	11	10	1	1.3250
2	7	1	2	1.6850
2	9	2	1	2.1640
2	2	6	2	1.3790
2	1	6	2	2.4490
2	2	6	2	1.1110
2	8	5	1	2.3800
2	5	3	1	1.3050
2	9	3	1	1.1660
2	8	8	2	1.2790
2	3	2	2	1.8770
2	5	11	2	0.9410
2	9	9	1	1.4560
2	1	7	1	2.2630
2	10	11	1	0.7430
2	9	6	1	0.9980
2	3	10	2	0.8780
2	3	2	1	1.6390
2	10	7	1	1.5350
2	3	9	2	1.2040
2	11	6	2	1.1030
2	11	8	1	0.8960
2	9	3	1	1.0080
2	4	11	2	0.8750
2	1	1	1	1.4770
2	9	8	2	0.9440
2	9	5	1	1.6900
2	7	11	2	0.6670
2	5	6	2	1.0150
2	9	2	1	0.8120
2	9	10	2	1.1130
2	2	2	2	1.4010
2	5	3	2	1.3320
2	11	7	1	0.7280
2	11	9	1	1.1060
2	4	2	2	1.5610
3	2	3	2	3.8480
3	3	1	1	2.8850
3	3	4	1	6.5400
3	2	1	1	2.1750
3	3	3	2	12.6190
3	5	2	1	4.5070
3	1	1	2	8.3470
3	2	4	2	4.5490
3	4	3	1	3.5140
3	1	3	2	2.1270
3	2	5	2	2.3830
3	5	3	1	9.5260
3	2	4	2	2.1930
3	3	1	1	5.8080
3	4	1	1	4.3620
3	6	3	1	4.4290
3	3	4	2	1.7130
3	3	2	2	9.1200
3	3	5	2	2.6210
3	3	1	1	3.3900
3	6	1	1	7.3960
3	3	4	2	3.4260
3	4	3	2	10.0550
3	4	1	1	4.6900
3	5	4	1	5.1920
3	5	2	1	3.0980
3	2	4	2	3.0720
3	4	1	1	8.4300
3	2	6	2	2.8310
3	1	1	2	8.3060
3	4	2	1	4.8340
3	3	2	2	5.9980
3	5	5	2	15.8250
3	2	5	1	5.1640
3	2	3	2	12.0140
3	1	1	1	5.2840
3	3	1	1	7.1700
3	5	4	1	10.2070
3	3	3	2	5.1700
3	3	1	1	3.5390
3	1	2	1	2.2650
3	7	3	1	5.7020
3	5	2	1	5.5940
3	3	3	2	3.3270
3	4	3	1	3.6540
3	2	1	1	5.3440
3	3	3	2	9.5170
3	2	4	2	1.8320
3	2	3	2	4.3260
3	6	4	1	12.0790
3	1	2	2	5.5780
3	3	5	2	1.5900
3	3	2	2	2.6140
3	3	6	2	2.1500
3	2	2	2	2.3590
3	3	3	2	5.4420
3	6	5	1	11.2250
3	2	1	1	2.1080
3	3	4	1	2.1740
3	5	1	1	1.8820
3	2	4	2	9.0300
3	1	1	1	0.9430
3	4	3	1	6.7520
3	3	1	1	2.3550
3	5	3	1	8.1350
3	3	1	2	1.9170
3	5	6	2	9.6640
3	3	1	1	2.3980
3	1	5	2	1.2870
3	1	4	2	1.5960
3	4	1	1	1.8870
3	3	1	2	2.1730
3	3	5	2	1.5040
3	2	4	2	2.1030
3	3	2	1	2.6480
3	6	7	1	3.6290
3	3	1	1	3.6590
3	2	2	1	3.9030
3	1	3	1	1.6770
3	2	5	2	1.0240
3	3	2	1	2.2370
3	5	1	2	5.2010
3	6	1	1	1.4350
3	3	4	2	8.5840
3	1	2	1	2.1350
3	5	3	1	2.0290
3	4	3	1	3.6190
3	2	1	1	1.8230
3	2	1	1	7.2450
3	6	2	1	2.8630
3	1	2	2	1.6760
3	5	4	1	2.2100
3	3	4	2	1.9880
3	3	1	1	1.6830
3	3	2	1	1.7020
3	6	7	2	1.4980
3	1	5	2	2.3280
3	3	2	1	5.8410
3	4	1	1	2.1720
3	1	3	1	2.0460
4	3	1	1	2.2340
4	3	5	2	2.1580
4	2	6	1	1.6530
4	6	2	1	1.2430
4	7	3	1	1.6380
4	5	3	1	2.3550
4	3	5	2	2.4540
4	1	2	1	2.9680
4	1	3	1	1.7660
4	3	1	1	4.7420
4	5	6	2	2.4140
4	1	5	2	2.0620
4	1	6	2	1.5220
4	3	4	2	1.3400
4	3	5	2	2.1360
4	3	7	2	1.2370
4	6	4	1	2.1300
4	4	3	2	1.4890
4	2	2	2	2.7210
4	3	1	1	2.4060
4	4	5	1	2.5040
4	4	3	1	1.3490
4	7	7	2	1.0630
4	2	1	2	1.9170
4	2	4	2	2.0500
4	2	4	1	2.3530
4	2	1	1	1.8950
4	6	4	1	1.4930
4	1	3	1	2.1990
4	2	4	2	1.9020
4	3	5	2	1.1530
4	4	4	1	2.0240
4	4	1	1	1.9230
4	4	2	1	2.7720
4	6	3	1	2.1610
4	2	5	1	2.0880
4	5	6	2	1.6330
4	3	2	2	1.6560
4	1	5	2	2.2840
4	1	3	2	1.2930
4	5	2	2	1.7640
4	6	1	1	1.4200
4	6	3	1	2.2270
4	4	1	1	1.5350
4	2	6	2	1.7390
4	1	1	1	2.2450
4	1	4	2	1.2560
4	3	2	1	2.1040
4	3	1	1	1.7610
4	1	2	2	1.2980
4	6	1	1	2.7190
4	2	4	2	2.2050
4	1	5	1	2.1810
4	1	1	2	1.3240
4	2	4	2	1.5770
4	3	4	2	2.2910
4	3	5	2	1.6860
4	4	3	2	2.1800
4	4	1	2	2.3440
4	4	4	1	2.0850
4	1	2	2	2.0670
4	5	1	1	1.4650
4	4	6	2	1.5870
4	4	5	1	1.7780
4	4	4	1	1.6310
4	2	5	1	1.5920
4	4	3	1	1.5120
4	1	4	1	1.6560
4	1	2	1	1.6390
4	2	6	2	1.3220
4	5	4	2	1.6200
4	6	3	2	1.2470
4	1	3	1	1.7310
4	6	4	1	1.7890
4	4	2	1	1.1160
4	1	1	2	1.5780
4	2	3	1	2.0610
4	3	1	1	1.4420
4	5	4	2	1.6770
4	3	3	1	2.1160
4	6	4	1	1.3150
4	3	1	2	2.1740
4	4	9	1	1.0030
4	1	5	2	2.7590
4	2	3	2	2.4870
4	3	6	2	1.0450
4	4	3	2	2.1210
4	4	1	2	1.8190
5	6	6	2	1.2510
5	8	9	2	1.0380
5	6	3	1	1.2560
5	1	3	2	1.7880
5	3	7	1	2.4990
5	6	3	2	2.8680
5	7	6	2	1.4210
5	6	7	2	2.4460
5	4	7	2	1.5450
5	6	7	2	3.6690
5	9	7	2	1.8180
5	11	7	1	1.1810
5	4	9	2	1.1950
5	10	11	2	0.8500
5	9	5	2	1.2620
5	7	4	1	0.9960
5	10	10	1	1.8130
5	4	6	2	4.7180
5	6	11	2	0.6960
5	6	3	1	5.8910
5	6	11	2	0.6730
5	10	7	1	1.1720
5	6	9	2	1.0550
5	10	8	2	1.3590
5	6	9	2	1.3370
5	7	4	1	1.5980
5	11	10	1	0.8180
5	7	4	1	1.7940
5	11	7	1	0.6980
5	7	9	2	0.6920
5	3	8	2	1.4820
5	3	4	1	1.2890
5	3	5	2	1.0580
5	7	10	2	2.2310
5	7	9	2	1.3520
5	6	6	1	2.3520
5	5	6	1	1.0210
5	4	3	1	1.3630
5	3	7	1	1.6990
5	4	7	2	2.7480
5	7	8	1	2.7260
5	6	6	2	2.9600
5	3	3	1	3.2570
5	11	8	1	1.7160
5	10	9	1	1.6460
5	6	7	2	2.4530
5	10	7	1	5.2520
5	7	6	1	1.4650
5	8	3	1	1.3550
5	7	3	2	1.3790
5	7	11	2	0.8750
5	6	4	2	1.2770
5	7	7	1	0.8670
5	9	9	2	2.1340
5	7	10	2	1.5670
5	9	6	1	1.2130
5	8	10	2	3.1390
5	4	8	2	1.3470
5	3	6	2	1.3070
5	10	9	1	1.2660
5	3	7	2	2.4300
5	10	7	2	1.3960
5	6	6	2	1.1870
5	7	10	2	1.6870
5	6	1	1	1.1340
5	7	8	2	1.6290
5	6	10	2	1.0540
5	9	11	2	1.5160
5	8	11	2	1.4440
5	8	7	2	1.7930
5	6	9	2	3.8440
5	1	3	2	1.2470
5	9	5	1	1.1530
5	10	7	1	1.5750
5	6	1	1	2.0180
5	9	11	2	1.0020
5	3	3	2	2.0510
5	4	7	2	2.4900
5	7	6	1	2.3280
5	6	11	2	1.0060
5	7	11	2	1.3010
5	7	11	2	5.6210
5	7	11	2	1.2930
5	8	7	1	1.3850
5	11	6	1	0.8690
5	6	1	1	1.7490
5	9	6	1	0.7720
5	8	10	2	1.2770
5	8	7	1	1.2560
5	10	11	2	1.0940
5	6	11	2	1.4200
5	7	7	2	1.1630
5	8	9	1	3.5230
5	10	10	2	1.4500
5	11	6	1	0.8600
5	7	7	2	1.0560
5	8	6	1	1.0250
5	10	6	1	0.8150
5	6	4	1	1.5030
5	5	6	1	2.1280
6	1	1	1	1.1910
6	1	2	1	1.6600
6	3	1	2	1.3380
6	1	1	1	1.0560
6	2	1	1	1.0730
6	3	5	2	1.1070
6	1	1	2	0.9960
6	2	5	1	0.7560
6	1	5	1	1.3670
6	6	6	1	0.9980
6	3	5	1	1.2480
6	3	2	2	1.3760
6	3	4	1	1.1160
6	5	3	1	1.1610
6	1	4	2	1.3160
6	6	3	1	0.9470
6	1	4	1	1.3110
6	5	1	1	1.1660
6	4	4	2	1.2710
6	1	1	2	1.0530
6	4	5	1	1.1930
6	6	7	1	1.7460
6	3	4	2	1.4940
6	1	4	2	1.1330
6	3	1	1	1.1430
6	6	3	1	1.1120
6	4	1	1	1.1320
6	3	6	1	1.3620
6	6	3	1	1.7250
6	1	3	1	1.1530
6	6	3	2	1.6750
6	2	3	1	1.1780
6	3	2	1	1.8290
6	3	3	2	1.6470
6	1	3	2	2.2160
6	3	3	2	1.2460
6	1	4	1	1.6330
6	3	3	1	0.9920
6	4	2	1	1.4470
6	3	1	1	1.4530
6	4	3	1	1.6830
6	4	3	1	1.4940
6	4	1	1	1.3750
6	3	3	2	1.4000
6	7	3	1	1.2860
6	1	1	1	1.3990
6	7	2	1	1.5810
6	3	5	1	1.0620
6	2	3	2	1.2490
6	3	5	1	1.0730
6	2	3	2	1.3640
6	4	3	1	1.0060
6	4	3	1	1.0870
6	3	5	2	1.1660
6	1	3	2	1.2800
6	3	4	2	1.0340
6	1	3	1	1.5850
6	3	3	2	0.9330
6	3	1	1	0.9190
6	1	3	2	1.0010
6	4	6	1	1.5940
6	1	1	1	1.1690
6	4	3	1	1.3860
6	2	1	1	1.1320
6	1	1	1	1.2200
6	4	2	1	1.0250
6	1	4	2	1.1880
6	2	1	1	1.2820
6	3	1	2	1.2320
6	3	4	1	1.2240
6	1	6	2	0.8190
6	1	4	2	1.3510
6	4	1	1	1.3470
6	1	3	2	0.8860
6	1	1	2	1.2910
6	4	3	1	0.7920
6	3	6	2	1.6660
6	4	3	1	0.8740
6	3	3	1	0.7780
6	5	3	1	1.4350
6	4	6	2	1.4010
6	4	4	1	0.9570
6	4	3	1	0.9080
6	5	1	1	0.9910
6	3	4	1	1.1330
6	6	3	1	1.0090
6	6	4	1	1.3570
6	3	5	2	1.6760
6	6	3	1	0.8030
6	3	1	1	3.7680
6	3	3	1	0.9300
6	1	2	2	0.8010
6	2	4	2	1.0410
6	3	5	2	0.9290
6	3	3	1	1.0720
6	4	5	2	1.6380
6	3	3	2	1.8150
6	1	3	2	1.0920
6	2	6	1	2.0560
6	3	3	1	0.9880
7	3	1	1	13.4560
7	9	9	1	6.8810
7	4	4	2	3.4200
7	5	4	2	5.4350
7	9	6	1	3.3740
7	6	1	1	6.3970
7	6	6	1	5.6650
7	5	6	1	5.5570
7	10	6	1	4.6880
7	7	3	1	8.9840
7	2	7	2	4.9720
7	5	6	1	3.2750
7	6	6	1	4.5380
7	8	6	1	4.3350
7	2	1	1	3.0510
7	7	5	2	2.6690
7	1	6	2	1.5310
7	6	11	2	1.2630
7	10	6	1	1.0710
7	6	1	1	2.4610
7	4	3	1	3.9500
7	5	6	1	4.0810
7	2	4	2	4.3400
7	10	6	1	2.6470
7	8	6	1	4.6590
7	10	7	1	2.2100
7	10	6	1	1.8620
7	8	9	1	3.5160
7	6	6	2	4.4450
7	10	6	1	2.7030
7	6	10	2	1.3650
7	8	9	2	4.1760
7	5	9	2	2.3720
7	8	5	2	5.9410
7	3	1	1	1.8580
7	10	6	1	2.0310
7	11	9	1	0.8740
7	2	7	2	3.7260
7	3	5	2	2.0220
7	5	9	2	2.1690
7	2	6	1	4.1930
7	9	6	1	1.7220
7	2	3	1	5.4870
7	10	7	1	1.5790
7	5	6	1	2.3770
7	5	9	1	2.2740
7	9	6	1	2.1280
7	3	4	2	3.8280
7	6	6	2	2.1390
7	6	4	1	4.1340
7	9	6	2	2.9090
7	2	3	1	6.9050
7	5	6	2	4.4450
7	5	10	2	1.3720
7	1	6	2	1.1930
7	7	6	1	1.6860
7	4	6	2	2.2540
7	9	9	2	1.7440
7	3	6	2	1.9030
7	6	5	1	2.2930
7	7	6	1	5.4250
7	2	6	2	3.0310
7	3	6	2	3.2610
7	6	3	1	1.2110
7	6	9	2	1.1000
7	7	2	2	2.5720
7	3	6	2	0.8570
7	2	7	2	1.7890
7	6	11	2	0.9600
7	2	5	2	3.1050
7	2	6	2	1.8950
7	2	4	2	2.4110
7	7	6	1	6.0560
7	5	7	1	3.2260
7	7	6	1	4.5010
7	1	6	2	1.2370
7	6	7	1	8.7050
7	7	10	2	1.3690
7	6	9	1	6.2120
7	2	5	1	3.1720
7	7	7	1	3.1520
7	5	2	1	1.5130
7	10	6	1	0.9680
7	3	5	2	5.5700
7	10	5	1	1.4600
7	5	6	1	0.9860
7	6	6	2	6.5210
7	9	7	1	1.5790
7	3	1	1	1.6930
7	9	6	1	2.0640
7	7	6	1	3.7250
7	9	7	1	1.0110
7	6	8	2	2.5720
7	3	7	2	2.0470
7	5	4	2	4.3710
7	7	7	1	4.3150
7	8	6	1	3.5920
7	7	10	2	1.0450
7	7	6	1	2.9710
7	6	9	1	3.0230
8	8	6	2	1.4490
8	7	4	2	1.9180
8	6	7	1	1.9700
8	6	5	1	1.9080
8	1	5	2	1.5910
8	6	2	1	1.2630
8	6	5	1	1.8480
8	7	4	1	1.2420
8	6	8	1	1.5430
8	2	6	2	1.7190
8	5	9	2	1.5040
8	5	6	2	2.2240
8	7	8	1	1.8030
8	4	2	1	1.8640
8	8	10	2	1.4230
8	4	7	1	1.6610
8	4	6	1	1.4230
8	5	6	2	2.0230
8	8	7	2	2.2630
8	6	8	2	2.8280
8	2	6	2	1.4850
8	5	8	2	1.5840
8	10	8	1	1.3020
8	8	8	1	1.5440
8	2	5	1	1.9300
8	6	4	1	2.2130
8	6	6	1	1.1410
8	8	8	1	2.0220
8	4	8	1	2.6710
8	2	4	2	2.9630
8	6	7	1	1.5370
8	7	10	2	1.7850
8	5	5	2	1.9720
8	1	6	2	1.3310
8	6	7	2	2.3160
8	6	2	1	1.7380
8	4	4	1	1.9130
8	8	10	2	1.3370
8	5	1	1	1.7120
8	4	6	2	1.2960
8	10	10	1	3.1820
8	1	1	2	3.1890
8	8	6	1	1.5570
8	9	4	1	1.1870
8	5	5	2	2.1560
8	6	6	2	1.5500
8	5	6	2	1.3200
8	4	2	1	1.2600
8	5	6	2	1.1750
8	6	5	1	1.6320
8	6	6	1	1.0200
8	8	6	1	2.1230
8	2	6	2	1.1760
8	11	10	1	2.4590
8	8	6	1	1.5470
8	6	8	1	1.6290
8	6	8	2	2.5400
8	1	5	2	1.8960
8	7	7	2	2.1240
8	11	7	1	1.2930
8	5	3	1	2.1570
8	5	7	2	1.6780
8	8	5	1	1.3700
8	6	6	2	2.5750
8	4	5	2	2.9380
8	5	5	1	1.5840
8	7	9	2	1.1140
8	6	5	1	1.3180
8	6	8	2	1.3660
8	5	2	1	1.2850
8	5	1	1	1.3660
8	6	7	1	1.6400
8	2	5	1	2.0660
8	7	8	2	1.5580
8	6	5	1	2.3000
8	2	6	2	1.5760
8	8	8	2	1.1010
8	6	6	2	3.4190
8	7	6	2	2.6510
8	3	8	2	2.5870
8	5	5	2	2.9750
8	2	6	2	2.0900
8	7	2	1	1.4730
8	11	8	1	1.6820
8	4	9	2	1.2090
8	6	2	1	1.4610
8	2	4	2	1.2650
8	2	7	2	2.1350
8	2	5	2	1.1240
8	6	6	2	1.5000
8	6	11	2	1.6150
8	5	6	2	1.1810
8	6	11	2	1.5230
8	6	4	1	2.6420
8	7	2	1	1.5210
8	3	5	2	3.6120
8	5	6	2	1.3630
8	6	5	1	1.5330
8	4	7	2	1.3200
8	7	6	1	1.8120
9	5	3	1	1.9910
9	3	7	2	1.8130
9	2	4	2	2.0990
9	6	2	1	0.8330
9	4	1	1	1.6120
9	3	4	2	1.4020
9	4	1	1	1.6550
9	3	3	2	2.1230
9	4	4	1	1.2390
9	3	5	2	1.4620
9	6	1	1	1.5140
9	4	7	2	1.5120
9	6	6	1	1.3730
9	1	5	2	1.3600
9	7	7	1	2.4980
9	5	1	1	1.2690
9	1	1	2	4.2950
9	6	5	1	1.3890
9	7	3	1	0.9880
9	2	5	2	1.1650
9	8	5	1	0.9390
9	7	4	1	1.4510
9	5	5	1	2.8150
9	1	3	2	1.8230
9	7	4	1	0.9420
9	3	7	2	2.1460
9	8	5	1	0.7610
9	3	2	2	2.8180
9	2	5	2	1.2560
9	6	4	1	1.9050
9	7	4	1	0.9530
9	1	1	1	1.3750
9	1	4	2	1.0290
9	3	2	1	1.2840
9	7	3	1	0.9650
9	3	4	1	1.3510
9	6	3	1	1.7280
9	2	5	2	2.4120
9	7	6	1	0.9700
9	5	5	1	1.1620
9	9	7	1	1.8220
9	6	6	1	1.3550
9	5	1	1	1.3880
9	5	3	1	1.3760
9	4	2	2	1.0490
9	4	3	1	1.1010
9	7	4	1	1.8960
9	2	3	2	1.2730
9	1	1	1	1.3510
9	6	3	1	1.4170
9	1	4	1	2.2670
9	4	1	2	1.2170
9	2	7	2	1.2400
9	7	6	2	1.5780
9	3	2	1	1.3920
9	5	1	1	1.1470
9	5	1	1	0.9030
9	1	2	2	2.3400
9	5	3	1	2.2170
9	4	3	1	1.3480
9	4	1	1	1.3470
9	7	4	2	1.2350
9	4	7	2	1.2630
9	3	2	1	1.1330
9	5	7	1	1.0490
9	5	7	2	0.7590
9	4	1	1	1.0700
9	7	5	1	1.4400
9	7	6	1	0.7850
9	2	7	2	1.1020
9	5	1	1	1.0010
9	7	4	1	1.7020
9	3	1	1	1.9290
9	3	6	2	1.4050
9	8	6	1	1.4960
9	3	6	2	0.9310
9	1	2	2	1.1680
9	1	1	1	1.3850
9	3	6	2	1.4080
9	1	4	2	1.1530
9	3	4	2	2.1520
9	6	4	1	1.8600
9	3	1	1	1.0770
9	1	4	2	0.8990
9	9	10	1	0.9510
9	5	3	1	1.1650
9	4	6	2	0.9720
9	4	5	2	0.8580
9	2	3	1	1.3270
9	4	3	2	1.2020
9	4	7	1	1.0370
9	7	6	1	1.5390
9	7	3	1	0.8900
9	6	5	1	1.5450
9	4	5	2	0.9460
9	1	6	2	0.9350
9	5	6	2	0.8700
9	7	10	1	0.8440
9	2	3	2	1.0900
9	2	6	2	0.7840
10	7	3	2	2.8820
10	4	1	1	1.6750
10	10	8	1	2.1130
10	5	4	2	4.1440
10	4	6	2	2.2480
10	4	6	1	3.7360
10	9	6	1	1.5320
10	8	7	2	3.3830
10	8	9	2	1.9260
10	7	9	2	1.5770
10	4	8	2	1.8430
10	4	8	2	2.9100
10	8	5	2	3.9200
10	5	9	2	2.3780
10	5	8	2	2.0780
10	8	4	1	1.3060
10	8	11	2	0.9310
10	8	8	1	2.1070
10	7	9	2	1.2890
10	7	9	2	3.6960
10	7	4	1	1.5750
10	4	9	2	1.5580
10	8	8	2	3.7500
10	5	9	2	1.6950
10	9	5	1	1.4760
10	5	5	2	1.9250
10	5	9	2	1.2120
10	8	10	2	1.2890
10	8	5	1	1.2310
10	8	8	1	2.0380
10	9	4	1	1.0380
10	8	6	2	3.6340
10	7	7	1	1.6740
10	2	3	2	2.5050
10	4	4	2	1.3410
10	5	8	2	1.1850
10	1	4	2	1.7830
10	4	7	2	1.0950
10	5	9	2	1.0740
10	8	6	1	1.2610
10	4	6	2	3.1310
10	9	5	1	1.8250
10	8	11	2	0.8190
10	2	7	2	1.4460
10	8	5	1	1.2970
10	3	8	2	1.1950
10	4	7	2	2.5240
10	7	5	1	1.7400
10	2	2	2	3.7780
10	11	7	1	1.1110
10	5	9	2	1.0750
10	5	4	1	2.0150
10	4	8	2	1.0960
10	8	5	1	1.4480
10	5	6	2	3.1890
10	8	6	1	2.0020
10	5	4	2	1.9980
10	7	11	2	0.6530
10	6	4	1	2.7990
10	8	6	2	2.8640
10	8	4	1	1.8630
10	8	9	2	1.1870
10	1	4	2	1.5530
10	4	1	1	1.5010
10	8	4	1	2.3850
10	7	7	2	2.1690
10	5	5	2	3.7340
10	5	7	1	4.7460
10	7	9	2	1.2320
10	1	6	2	2.4800
10	9	7	1	1.4720
10	6	5	2	2.3910
10	5	8	2	0.8340
10	8	7	1	3.6180
10	5	4	2	2.6610
10	7	6	2	1.0660
10	5	1	2	3.4730
10	8	9	2	0.9570
10	7	7	2	3.1990
10	9	9	1	2.6040
10	9	8	2	2.9050
10	7	2	1	2.3540
10	8	9	2	1.6060
10	5	8	2	1.3500
10	4	9	2	2.0450
10	8	9	1	4.1070
10	7	9	2	1.0670
10	1	1	1	1.5830
10	4	5	2	1.0590
10	5	7	2	1.9600
10	8	8	1	3.3330
10	3	8	2	1.3740
10	5	4	1	1.6230
10	4	5	1	3.4520
10	7	4	2	2.4650
10	9	4	1	1.1630
10	6	8	2	2.0990
10	7	6	2	0.8870
10	8	5	1	1.2760
10	7	6	1	1.1690
11	7	5	1	6.0780
11	5	6	1	12.9120
11	1	1	2	3.2090
11	5	4	1	3.3750
11	4	4	1	1.9930
11	4	7	2	3.5460
11	6	2	1	2.1080
11	7	6	1	8.4790
11	2	4	2	2.8470
11	6	6	1	2.4140
11	4	6	1	2.0070
11	1	4	2	1.5960
11	5	6	2	1.5720
11	5	8	2	2.4450
11	6	5	1	1.4170
11	8	9	2	2.6060
11	2	5	2	2.0560
11	2	5	2	1.2530
11	3	2	1	2.0590
11	3	4	1	2.7790
11	9	4	1	1.0580
11	7	4	1	2.2010
11	4	6	2	1.2520
11	6	6	1	2.6800
11	2	3	2	4.2940
11	9	6	1	1.6820
11	3	7	2	1.6280
11	6	4	1	2.5600
11	1	3	2	2.3930
11	5	6	2	1.1290
11	7	2	1	1.5910
11	6	6	1	2.3520
11	9	6	1	1.4190
11	6	3	1	3.2350
11	5	7	1	4.9210
11	9	6	1	1.5680
11	1	2	1	1.9780
11	5	4	1	1.5210
11	6	4	2	5.4740
11	4	9	2	1.1110
11	2	5	2	1.4200
11	2	4	1	1.7360
11	1	4	2	2.1680
11	6	6	2	3.3780
11	8	4	1	1.0230
11	5	6	2	1.8250
11	2	6	2	0.9550
11	7	7	1	13.2780
11	3	3	2	1.1640
11	5	3	2	1.3080
11	9	8	1	1.2130
11	5	6	2	1.2880
11	2	4	2	1.8350
11	6	6	1	2.0910
11	3	3	1	1.2470
11	4	2	1	2.5870
11	2	1	1	2.2460
11	7	2	1	1.1800
11	1	3	2	1.2540
11	4	4	2	2.4610
11	7	2	1	1.8550
11	2	6	2	1.2860
11	6	6	2	2.5320
11	2	5	2	4.1050
11	4	5	2	2.3090
11	6	7	2	2.8730
11	3	1	1	2.0190
11	9	4	1	1.1110
11	6	8	2	0.9900
11	6	4	1	1.4520
11	4	1	1	1.4000
11	4	2	1	2.4730
11	6	8	2	1.8200
11	4	6	1	2.3840
11	4	4	1	1.6700
11	3	4	2	2.0150
11	4	5	1	3.7570
11	5	4	1	1.6930
11	6	2	1	1.2810
11	3	1	1	2.7340
11	7	6	2	8.8260
11	4	6	2	1.1250
11	1	2	1	1.5130
11	6	4	1	2.4000
11	7	4	1	1.4180
11	2	3	2	2.1120
11	8	4	1	1.7150
11	4	2	1	1.4790
11	5	2	1	3.2410
11	3	2	2	1.6730
11	4	3	2	3.3660
11	6	4	1	1.3470
11	2	2	1	1.1900
11	9	5	1	1.6840
11	5	5	2	2.4150
11	9	9	1	2.5000
11	5	6	2	2.4000
11	5	6	2	2.2890
11	4	7	2	2.5130
12	5	3	1	11.1190
12	2	5	2	1.7690
12	6	7	1	1.4850
12	5	7	2	3.1470
12	9	4	1	2.3990
12	4	8	2	1.4800
12	5	4	1	1.5140
12	5	9	2	1.8280
12	5	7	2	3.2860
12	9	4	1	1.6790
12	2	1	1	1.6580
12	2	2	2	2.7260
12	4	4	2	2.9300
12	6	3	1	3.0310
12	4	7	1	11.9390
12	5	7	1	12.1260
12	7	6	1	1.7240
12	3	3	1	8.9430
12	5	3	1	3.1010
12	6	1	1	3.3030
12	2	7	2	3.8040
12	1	2	2	6.5250
12	8	4	1	7.5540
12	2	2	2	17.6980
12	8	7	1	3.9350
12	4	7	2	5.4900
12	3	2	2	4.2690
12	4	3	1	1.9630
12	6	7	1	2.7350
12	3	1	1	11.0490
12	3	2	1	2.2560
12	2	1	1	5.8690
12	3	2	1	1.8040
12	7	4	2	5.4720
12	9	6	1	1.8520
12	3	4	1	3.0610
12	9	4	1	1.6840
12	8	7	1	3.7050
12	8	9	2	18.1020
12	5	3	1	9.5840
12	4	6	2	1.5190
12	7	7	1	2.0380
12	2	5	2	1.3930
12	9	8	2	1.8770
12	3	6	2	2.7390
12	2	5	1	3.0340
12	7	6	2	2.9130
12	4	6	2	7.5960
12	5	2	2	1.8230
12	4	7	2	1.4270
12	5	1	1	1.2380
12	8	5	1	1.4150
12	4	6	2	3.6550
12	8	5	1	0.8810
12	4	1	1	1.1260
12	4	9	2	2.0850
12	7	2	1	1.1370
12	7	5	1	1.5510
12	3	4	1	2.3180
12	4	6	2	2.3880
12	5	6	2	2.8090
12	6	5	1	1.4980
12	2	4	2	1.6420
12	4	2	1	2.0520
12	7	5	1	2.1780
12	9	7	1	1.3490
12	6	4	1	1.3800
12	4	5	1	3.1740
12	6	6	2	1.7160
12	7	9	2	1.2800
12	5	6	2	1.5490
12	4	3	2	3.3540
12	6	6	1	1.7900
12	9	7	1	1.5140
12	2	1	1	1.7180
12	9	6	1	2.3790
12	9	6	1	3.0160
12	4	2	1	1.7540
12	4	1	1	1.2170
12	2	7	2	1.0840
12	3	6	2	1.6490
12	3	2	1	1.4570
12	1	4	2	1.0450
12	4	9	2	1.2220
12	4	4	2	3.7140
12	5	1	1	1.0650
12	5	4	1	1.5760
12	7	6	2	3.6970
12	7	6	1	1.5720
12	5	1	1	1.2300
12	3	1	1	1.2370
12	4	1	1	1.2710
12	2	3	2	1.3100
12	9	5	1	3.0560
12	5	8	2	2.2250
12	2	6	2	1.6930
12	4	4	1	3.6230
12	6	6	1	1.2500
12	7	9	2	2.2820
13	6	1	1	1.0890
13	2	4	2	1.0170
13	6	3	1	1.5170
13	2	4	2	1.7620
13	3	2	1	1.2230
13	6	5	2	1.4070
13	4	5	2	1.4440
13	7	9	2	1.2890
13	3	7	2	1.8860
13	2	2	2	2.7760
13	5	9	2	1.3710
13	9	4	1	1.4250
13	6	2	1	1.1580
13	5	4	2	2.2540
13	3	6	1	3.3160
13	3	6	2	1.8390
13	6	2	1	1.1190
13	4	2	1	1.9340
13	7	7	1	1.9660
13	4	2	1	5.5350
13	6	4	2	6.9960
13	6	2	1	1.8070
13	6	4	1	3.1770
13	6	4	1	1.6440
13	7	4	1	1.0730
13	7	3	1	1.4540
13	4	6	2	1.6700
13	5	3	1	1.0920
13	4	1	1	1.1470
13	4	4	2	0.9540
13	2	7	2	1.0570
13	9	4	1	1.4070
13	1	5	2	1.8170
13	6	3	1	1.4530
13	9	6	1	1.0080
13	4	3	2	1.4450
13	5	7	2	1.1710
13	3	1	2	2.8040
13	8	11	2	1.4900
13	6	9	2	1.2950
13	3	4	2	1.8750
13	1	4	2	1.0040
13	2	2	1	0.9970
13	7	4	1	1.1420
13	2	6	2	1.1990
13	5	9	2	0.9760
13	3	7	2	1.0550
13	5	3	2	4.1130
13	7	4	1	1.0880
13	6	2	1	1.2200
13	7	4	1	0.9010
13	6	4	1	1.2920
13	7	6	1	1.9720
13	4	3	2	3.1550
13	1	3	2	1.9820
13	3	4	1	2.4090
13	7	9	1	7.2610
13	7	6	1	1.6290
13	5	3	2	1.5170
13	2	6	2	1.2090
13	4	6	2	1.1730
13	1	2	2	1.1800
13	4	9	2	1.0970
13	4	9	2	1.1070
13	3	2	2	1.7520
13	4	9	2	0.9400
13	6	5	2	2.5990
13	7	6	1	1.1980
13	2	6	2	1.6470
13	7	9	2	0.7870
13	7	4	2	0.7740
13	6	5	1	1.8670
13	6	1	1	1.0660
14	3	1	1	3.1070
14	7	5	2	7.6070
14	3	1	2	9.0730
14	3	4	2	7.2590
14	3	3	1	4.9870
14	3	4	2	6.3560
14	2	5	1	4.2190
14	3	1	1	2.6540
14	2	5	2	1.4870
14	3	4	1	1.9730
14	3	5	2	1.8100
14	4	3	2	5.4210
14	5	5	1	2.3890
14	1	3	2	7.9260
14	3	5	1	3.7050
14	3	3	2	3.4290
14	1	3	2	6.2680
14	3	3	1	1.3940
14	4	2	2	5.8890
14	1	2	2	5.6430
14	3	1	1	8.0410
14	1	6	1	4.7700
14	1	1	1	3.9750
14	1	4	2	3.9220
14	3	3	1	6.8730
14	4	1	1	5.4220
14	1	3	2	6.0060
14	1	1	1	2.6270
14	3	1	1	5.7490
14	3	3	2	6.5130
14	1	1	2	5.1920
14	1	1	2	2.6340
14	2	2	1	2.1830
14	2	5	2	1.3060
14	3	1	2	2.5400
14	1	3	2	3.4830
14	3	3	2	7.6680
14	4	1	2	1.2140
14	3	1	2	1.2270
14	1	1	2	3.2690
14	2	3	1	2.4560
14	3	3	2	2.6140
14	3	5	2	1.8270
14	3	1	1	1.5740
14	5	7	1	2.7410
14	3	8	2	3.4440
14	3	7	2	1.7900
14	1	4	2	3.3860
14	1	2	2	1.9070
14	4	5	2	1.2220
14	3	1	1	6.6330
14	2	5	1	1.5330
14	5	5	2	0.9390
14	7	5	1	2.2010
14	4	3	1	1.8010
14	5	2	1	1.0250
14	3	2	2	3.4210
14	5	5	1	1.0060
14	4	3	2	2.0410
14	1	3	1	1.9220
14	3	1	1	2.6420
14	3	1	1	1.9960
14	1	3	1	7.4430
14	4	3	2	2.3820
14	4	3	2	1.5770
14	2	6	1	1.4250
14	5	3	1	1.1440
14	3	1	1	3.9930
14	2	4	2	2.6330
14	1	3	1	1.5550
14	5	6	1	0.8310
14	8	5	2	3.0240
14	5	1	2	4.3510
14	7	8	2	2.2860
14	5	3	2	2.1300
14	4	1	2	4.6300
14	1	1	2	2.6390
14	5	9	2	2.5180
14	3	5	2	1.4930
14	3	3	2	1.9700
14	1	5	2	0.9260
14	2	7	2	1.3310
14	2	6	2	2.5240
14	5	8	1	1.3020
14	5	3	1	1.3470
14	5	1	2	3.9630
14	5	2	1	1.1060
14	2	1	2	1.2890
14	5	3	2	1.1710
14	3	7	1	2.0800
14	4	1	2	4.2900
14	1	3	1	3.3730
14	8	5	1	1.3630
14	5	5	2	0.8730
14	4	1	1	3.6380
14	3	1	1	4.7880
14	3	2	2	1.2040
14	3	3	1	2.0790
14	6	3	1	1.1930
14	1	3	1	3.2620
15	3	1	1	2.5560
15	7	5	1	1.0600
15	3	5	1	2.2450
15	5	1	1	1.4210
15	6	11	2	1.3650
15	7	5	1	1.3490
15	7	6	1	1.6420
15	7	3	1	1.8420
15	5	5	1	1.9240
15	7	4	1	1.2510
15	3	2	1	1.6130
15	6	5	1	1.9110
15	4	7	2	1.3810
15	3	1	1	1.8110
15	7	6	1	1.8080
15	2	4	2	1.6640
15	4	5	1	1.2410
15	1	3	1	1.3350
15	8	5	1	1.1790
15	1	1	2	1.0980
15	3	5	2	2.2480
15	1	2	1	1.2940
15	7	2	1	1.4830
15	4	6	1	1.7010
15	3	1	1	2.0820
15	2	4	2	1.6240
15	4	7	2	1.1120
15	6	9	2	0.8340
15	4	3	1	1.1200
15	7	5	1	0.8230
15	1	3	2	0.9520
15	9	6	1	0.8070
15	2	3	2	1.1830
15	5	1	1	2.3730
15	2	2	2	1.8300
15	2	7	2	2.0440
15	5	1	1	1.4270
15	4	3	2	1.2860
15	1	5	2	1.2670
15	2	4	1	1.7110
15	5	7	2	0.9540
15	2	7	2	1.3360
15	4	7	2	1.3570
15	1	5	2	0.8740
15	4	1	2	0.6530
15	11	6	1	1.0750
15	3	2	1	1.0310
15	7	5	1	0.7950
15	4	1	1	0.9750
15	2	3	2	1.3240
15	5	4	1	0.9310
15	1	5	2	1.9620
15	8	7	1	1.0360
15	7	5	2	1.4400
15	8	11	2	1.3260
15	2	1	1	2.1540
15	5	2	1	1.0890
15	7	3	1	1.7310
15	11	7	1	3.7170
15	5	1	1	2.8230
15	2	5	2	1.6340
15	9	9	1	1.2890
15	8	7	1	3.2780
15	4	1	1	2.5570
15	1	2	2	1.2760
15	6	10	2	1.4150
15	7	11	2	1.3330
15	2	3	1	2.0260
15	6	5	1	1.7620
15	2	1	2	2.0580
15	4	7	2	4.3780
15	6	1	1	1.1640
15	6	3	1	1.8050
15	8	7	1	1.0790
15	6	5	1	1.0190
15	3	2	1	2.9370
15	3	3	1	2.2450
15	4	1	1	1.3310
15	8	4	1	1.0410
15	3	1	1	1.3270
15	8	11	2	3.2440
15	1	6	2	1.2260
15	3	1	1	0.9920
15	8	11	2	1.6180
15	8	3	1	1.2680
15	3	2	1	2.8230
15	2	1	2	1.1040
15	5	4	1	1.4050
15	7	6	1	1.0590
15	2	1	1	1.2250
15	5	2	1	1.4470
15	2	2	2	1.1670
15	11	11	2	4.3720
15	2	5	2	1.5780
15	4	2	1	1.9270
15	11	7	1	1.8330
15	1	1	2	1.3760
16	6	9	2	8.0210
16	4	7	2	1.6440
16	6	10	1	5.2660
16	9	6	1	8.5220
16	3	5	2	8.7590
16	9	10	1	6.3580
16	10	10	2	2.8270
16	5	10	2	2.1240
16	4	6	2	12.0540
16	3	6	2	4.8820
16	3	4	2	7.2330
16	5	5	2	4.0820
16	4	1	1	9.4780
16	6	5	1	1.8480
16	1	5	2	1.6610
16	7	9	1	5.0030
16	3	4	1	7.8040
16	7	10	2	4.1690
16	8	5	1	2.5160
16	5	4	1	17.7820
16	3	4	1	5.9450
16	8	6	1	1.9970
16	4	3	1	6.1220
16	6	3	1	2.2890
16	6	5	1	6.4240
16	11	7	1	4.8030
16	3	4	2	8.7860
16	5	6	2	4.0030
16	6	4	1	2.6360
16	1	5	2	4.5880
16	6	3	1	2.8750
16	11	7	1	2.1470
16	3	4	2	12.7350
16	5	4	1	2.6550
16	7	4	1	2.0770
16	11	8	1	2.9620
16	6	4	1	2.7740
16	3	5	2	3.9650
16	5	10	1	17.7330
16	10	6	1	1.7670
16	4	1	1	2.5980
16	7	3	1	2.9080
16	1	3	1	4.1580
16	6	5	1	1.9810
16	3	3	2	4.3020
16	4	4	1	8.4700
16	6	6	1	12.4030
16	1	6	2	2.1710
16	3	6	2	1.6700
16	5	4	1	2.2820
16	10	10	1	1.7370
16	3	4	2	1.3610
16	6	3	1	1.1720
16	9	7	2	3.2790
16	1	6	2	1.7280
16	6	3	1	1.4980
16	5	5	2	3.2820
16	4	4	2	3.7690
16	8	7	1	2.8850
16	6	4	1	2.1790
16	10	8	1	4.2210
16	4	5	2	1.2260
16	9	8	1	2.4980
16	9	9	2	4.0610
16	1	3	1	2.4550
16	5	4	1	5.4580
16	10	5	1	1.4020
16	11	8	1	5.5570
16	7	9	2	2.9750
16	4	5	2	5.6180
16	11	9	1	1.9060
16	3	7	2	2.5510
16	3	1	1	4.2310
16	5	4	2	8.9070
16	11	8	1	5.2580
16	5	3	1	2.3720
16	1	6	2	3.3230
16	4	3	1	1.6820
16	8	4	1	1.3910
16	7	6	1	1.6230
16	6	3	1	3.4470
16	8	7	1	2.7200
16	3	8	2	3.7620
16	5	8	2	2.0080
16	3	3	1	2.0180
16	6	10	2	3.6950
16	8	10	2	1.8170
16	11	7	1	2.7280
16	8	8	1	3.8550
16	5	3	2	5.7260
16	11	10	1	3.1240
16	4	1	1	11.9560
16	10	8	1	1.7090
16	5	4	1	2.0960
16	6	1	1	2.2520
16	4	9	2	3.6540
16	10	11	1	3.1150
16	5	4	2	2.6410
16	3	3	2	4.5100
16	4	9	2	1.6460
17	8	9	1	6.5810
17	1	3	2	6.9360
17	4	3	1	5.7690
17	3	9	2	4.6350
17	3	3	1	6.9390
17	9	3	1	3.8870
17	2	5	2	7.3440
17	7	8	2	3.5940
17	2	9	2	2.0670
17	1	1	1	8.3260
17	6	3	1	2.9640
17	8	5	1	3.1840
17	4	5	2	3.8290
17	1	3	1	4.8760
17	7	1	1	3.9280
17	5	3	1	5.1400
17	2	1	2	8.0420
17	7	11	2	2.3820
17	3	4	2	2.7760
17	3	7	2	5.7520
17	4	4	1	3.3390
17	2	4	2	4.2360
17	1	8	2	3.0700
17	4	8	2	6.0440
17	3	6	2	3.9290
17	7	6	2	3.4800
17	9	4	1	2.1420
17	10	11	2	4.7630
17	10	8	1	6.3850
17	2	3	2	6.3890
17	4	3	2	4.8310
17	8	1	1	4.2450
17	2	1	1	5.1650
17	1	3	1	4.3560
17	9	4	1	1.9830
17	8	4	1	2.8880
17	3	4	2	2.8560
17	11	11	2	2.9660
17	11	11	1	4.0200
17	6	1	1	2.1790
17	1	1	2	6.4250
17	3	1	1	3.6250
17	3	1	2	5.6670
17	3	2	1	3.9080
17	4	1	1	5.9610
17	3	8	2	2.6670
17	3	8	2	5.1320
17	1	1	2	2.9940
17	4	11	2	2.8880
17	9	2	1	3.3190
17	8	2	1	1.7050
17	6	8	1	3.9310
17	3	2	2	4.3150
17	1	1	1	6.1230
17	3	9	2	3.0400
17	11	4	1	2.7770
17	8	2	1	1.7280
17	5	1	1	2.5800
17	11	4	1	1.7750
17	4	2	1	2.1450
17	1	4	2	3.4700
17	2	1	1	2.5190
17	1	1	1	2.8240
17	2	6	2	4.5810
17	3	3	1	3.4730
17	4	1	1	3.8980
17	4	3	1	3.6080
17	5	3	1	3.3140
17	11	8	2	4.1840
17	4	11	2	2.3790
17	4	2	2	5.2060
17	2	7	2	3.8460
17	3	1	1	4.7570
17	6	9	2	3.2240
17	5	1	1	2.4490
17	8	8	1	3.7480
17	11	8	1	3.4110
17	2	1	1	6.3020
17	4	1	1	3.0480
17	7	11	2	3.5070
17	9	7	1	4.9500
17	10	7	1	3.2060
17	9	8	2	4.8700
17	1	3	1	1.6350
17	3	1	2	3.1050
17	9	8	2	6.8320
17	11	8	2	1.9890
17	8	1	1	2.2270
17	1	8	2	4.4150
17	8	2	1	1.9710
17	8	7	1	1.8930
17	3	8	2	2.0370
17	1	7	2	1.8200
17	8	4	1	2.0190
17	8	4	1	1.9090
17	10	11	1	1.8940
17	10	8	1	2.1850
17	1	4	2	1.5460
17	2	3	1	2.0080
17	8	11	2	2.3370
18	4	6	2	3.5970
18	3	4	2	3.5920
18	2	3	2	1.5830
18	3	2	1	2.0960
18	5	2	1	2.4610
18	5	1	1	1.2560
18	7	4	1	1.3780
18	2	5	2	1.4190
18	2	6	2	1.7310
18	3	2	1	12.7040
18	2	3	2	1.9700
18	1	1	2	3.7000
18	6	3	1	1.9930
18	2	3	2	1.3960
18	6	2	1	3.0990
18	1	3	2	3.9480
18	2	3	1	5.7020
18	5	6	1	3.3220
18	4	2	1	1.2640
18	6	1	1	1.1880
18	2	7	2	1.2150
18	1	6	2	1.0960
18	6	2	1	1.9180
18	4	4	2	6.0850
18	3	4	2	2.1260
18	1	5	2	3.1090
18	1	4	2	2.0690
18	2	3	1	3.2800
18	7	3	1	1.1740
18	5	7	2	1.1030
18	3	4	2	6.9800
18	3	3	1	14.8060
18	4	5	1	1.5450
18	5	3	1	1.1670
18	3	5	2	1.1930
18	2	2	1	7.3800
18	7	3	1	1.3320
18	3	3	2	3.5760
18	5	2	1	1.7650
18	5	7	2	1.5590
18	5	8	2	1.9750
18	7	3	1	1.1770
18	3	1	1	3.0970
18	6	3	2	2.8080
18	3	3	2	2.2470
18	4	5	2	1.7020
18	1	5	2	2.4280
18	2	2	2	3.8410
18	3	3	2	2.9220
18	3	6	2	1.4440
18	5	2	1	2.1550
18	5	4	1	2.7410
18	2	5	2	2.0240
18	5	2	1	1.1730
18	4	7	2	0.9520
18	9	5	1	1.8720
18	3	5	1	4.9190
18	1	2	2	2.6500
18	6	1	1	1.4880
18	3	1	1	3.4230
18	3	2	1	1.3510
18	3	2	1	4.4830
18	7	4	1	0.8040
18	4	7	1	7.8380
18	6	2	1	1.1280
18	5	3	1	1.3520
18	2	1	1	4.7260
18	2	6	2	1.2280
18	1	5	2	1.3480
18	3	1	1	2.8330
18	2	4	2	2.5700
18	7	3	1	1.5750
18	3	4	2	3.1270
18	6	5	1	6.9010
18	4	1	1	1.0850
18	3	2	2	1.7450
18	1	2	2	1.9250
18	1	5	2	1.9310
18	2	1	1	15.4500
18	4	1	1	1.5550
18	7	4	1	0.8750
18	2	6	2	1.0900
18	8	9	2	23.5720
18	3	3	1	1.3560
18	5	2	1	1.0280
18	2	6	2	5.0920
18	6	6	2	8.3490
18	6	5	1	3.5990
18	3	7	2	1.2600
18	1	6	2	1.4610
18	2	1	2	7.2570
18	5	3	2	3.9800
18	7	3	1	1.4370
18	2	4	2	1.5840
18	3	4	2	1.6680
18	7	4	2	10.0780
18	3	3	2	7.3230
18	1	6	2	0.9360
18	2	1	2	4.3810
19	1	1	2	1.7370
19	3	1	1	10.8040
19	7	3	1	3.7800
19	4	4	1	5.9530
19	1	7	2	1.9590
19	7	3	1	2.2160
19	10	3	1	1.5190
19	1	7	2	1.9940
19	1	1	2	3.0300
19	1	8	2	2.3650
19	4	1	1	3.1790
19	5	10	2	1.8660
19	7	8	1	2.8620
19	3	10	2	1.6690
19	7	2	1	1.9100
19	5	7	1	3.0300
19	3	5	1	3.6770
19	1	2	2	2.3480
19	1	1	1	2.2690
19	3	9	2	0.8740
19	10	3	1	1.4730
19	3	10	2	1.0130
19	3	5	2	2.2390
19	7	1	1	2.9110
19	1	4	2	2.0970
19	1	7	2	4.1380
19	1	1	1	4.0840
19	7	3	1	2.6910
19	9	8	1	2.6640
19	1	4	2	2.7140
19	5	7	2	2.8820
19	2	8	2	1.3340
19	5	3	2	2.1490
19	7	8	2	1.2980
19	8	5	1	1.6060
19	4	9	2	1.1770
19	4	4	1	3.9260
19	9	8	1	2.7380
19	2	7	2	1.7500
19	1	5	2	2.3320
19	4	1	1	2.4810
19	1	1	2	3.1210
19	1	1	1	3.1310
19	3	5	2	1.6180
19	9	9	2	1.9950
19	10	9	2	1.7450
19	1	3	1	3.1020
19	5	9	2	1.9410
19	4	1	1	3.1670
19	3	3	2	2.7930
19	1	2	2	1.7570
19	8	3	1	3.2010
19	1	8	2	1.4730
19	7	2	1	2.8750
19	4	4	2	5.0940
19	9	9	1	1.0340
19	2	1	1	2.1490
19	7	4	1	2.8250
19	7	2	1	2.0220
19	1	4	2	2.6940
19	7	2	2	7.3280
19	3	3	1	1.4700
19	3	1	1	3.1900
19	5	10	2	1.1000
19	1	3	2	2.2500
19	3	4	2	3.8160
19	3	3	2	4.2800
19	1	1	1	3.9960
19	10	8	1	2.4860
19	10	3	1	1.5690
19	7	2	1	2.1380
19	3	7	2	1.3120
19	5	3	1	2.8780
19	1	2	1	4.5260
19	2	1	1	2.7750
19	8	1	1	1.6320
19	1	7	2	2.6510
19	1	5	2	1.2710
19	1	7	1	5.6310
19	2	1	1	1.3940
19	4	2	1	2.6690
19	1	8	2	1.5690
19	3	10	2	1.0100
19	7	1	1	2.3390
19	1	3	2	2.0240
19	1	3	1	3.1390
19	9	9	1	1.2260
19	3	2	2	4.8730
19	7	10	2	3.4710
19	8	1	1	1.4860
19	4	3	2	2.4400
19	3	3	2	0.8960
19	9	7	2	3.8760
19	1	2	2	1.1650
19	4	3	2	2.0220
19	1	5	2	1.4600
19	4	9	2	1.1380
19	1	8	2	1.9950
19	1	2	2	1.5100
20	8	10	2	0.7840
20	4	10	2	1.4420
20	9	4	1	3.7330
20	11	4	1	0.7950
20	11	5	1	2.0130
20	5	9	2	1.1920
20	11	6	1	0.9300
20	8	2	1	1.2970
20	1	6	2	2.1820
20	6	9	2	6.4540
20	7	9	1	1.3910
20	7	11	2	0.9690
20	11	8	1	2.3760
20	8	7	1	1.2820
20	4	8	2	1.0780
20	7	10	2	1.7940
20	6	8	1	0.8690
20	1	1	2	3.6200
20	8	11	2	0.8970
20	8	9	1	1.3230
20	6	4	1	0.9500
20	11	10	1	1.5290
20	3	4	2	2.5620
20	4	2	1	1.2720
20	11	8	1	0.6790
20	8	6	1	1.1010
20	7	9	1	1.1500
20	10	5	1	0.7430
20	8	3	1	1.0250
20	4	6	1	0.7560
20	8	8	1	1.5280
20	10	8	2	2.6870
20	7	11	2	0.8890
20	2	3	2	1.0510
20	8	10	1	1.2910
20	1	5	2	0.9160
20	10	11	2	1.2200
20	11	11	2	1.4850
20	11	9	1	0.9020
20	6	6	1	1.8000
20	4	8	1	1.7010
20	11	7	1	2.1770
20	1	6	2	1.6800
20	11	4	1	0.8830
20	9	7	2	1.0770
20	7	10	2	1.0800
20	6	5	1	1.2330
20	11	9	2	1.1420
20	6	11	2	0.8700
21	5	6	2	2.2590
21	6	1	1	1.4090
21	8	10	2	1.3500
21	8	3	1	3.3450
21	6	4	1	4.0120
21	10	6	1	2.0010
21	6	3	1	2.0880
21	4	7	2	2.6250
21	9	6	1	1.6790
21	10	7	1	2.6470
21	6	3	1	3.1640
21	3	4	2	2.3410
21	4	8	2	1.7870
21	4	9	2	1.5570
21	10	9	1	3.3190
21	9	8	1	3.0060
21	10	11	2	1.9280
21	8	10	2	1.7010
21	9	7	1	2.9400
21	9	6	1	1.5120
21	11	6	1	1.4800
21	1	6	2	1.8080
21	8	11	2	1.4190
21	10	9	1	2.0240
21	8	3	1	1.7420
21	4	6	2	2.7310
21	7	4	1	2.2030
21	8	5	1	3.0330
21	8	7	1	5.7600
21	6	9	2	1.9630
21	10	8	1	1.5800
21	10	5	1	1.5500
21	7	3	1	1.8390
21	6	4	1	2.1030
21	9	8	1	1.6220
21	8	6	1	2.6800
21	4	1	1	1.8720
21	8	6	1	1.5480
21	4	9	2	2.9950
21	8	3	1	2.1380
21	11	9	1	2.0870
21	2	6	2	1.7080
21	1	3	2	3.1880
21	6	10	2	2.5830
21	7	8	2	1.6050
21	9	7	1	2.7260
21	8	10	2	2.4500
21	9	7	1	2.4000
21	7	4	1	1.7340
21	11	8	1	1.5610
21	4	1	1	2.1590
21	5	9	2	1.9710
21	7	7	1	2.1290
21	4	3	1	2.0030
21	3	3	1	2.0720
21	7	10	2	1.6220
21	4	8	2	1.6070
21	9	9	1	3.9500
21	3	6	2	2.8040
21	10	9	1	2.1770
21	10	10	1	3.1870
21	6	8	1	2.7840
21	7	5	1	3.0520
21	8	10	2	1.4960
21	9	7	1	1.9170
21	4	8	2	2.0720
21	3	3	2	1.8030
21	9	8	1	4.5990
21	5	2	1	1.8290
21	6	7	2	1.5180
21	1	3	2	1.2200
21	4	3	1	3.8470
21	9	8	2	3.3130
21	9	4	1	1.7140
21	7	9	2	2.1020
21	5	9	2	1.4160
21	10	5	1	1.3450
21	1	6	2	1.1590
21	9	10	2	2.8610
21	6	10	2	1.9380
21	7	9	1	2.8800
21	4	3	1	3.3360
21	9	4	2	1.7990
21	1	4	2	2.2640
21	8	5	1	1.9660
21	4	7	2	2.0110
21	7	9	2	2.1210
21	10	9	2	3.4580
21	7	4	1	2.1360
21	4	3	1	2.8330
21	5	2	2	2.4720
21	9	8	2	4.3120
21	8	7	1	5.0590
21	9	7	1	1.7620
21	4	3	1	4.6660
21	3	7	2	1.8920
21	9	10	2	1.8990
21	8	10	1	3.6680
21	3	8	2	2.2830
21	7	6	2	2.5600
22	1	1	1	4.6420
22	2	1	2	2.7220
22	2	1	1	1.7630
22	5	1	1	0.9950
22	1	5	2	1.2720
22	3	4	1	1.4390
22	1	2	2	1.7380
[truncated: 1,791 more rows]
