# Supplementary material for: Value-based decision making via sequential sampling with hierarchical competition and attentional modulation
Source: PLoS One. 2017 Oct 27;12(10):e0186822. doi: 10.1371/journal.pone.0186822 (PMC5659783; doi:10.1371/journal.pone.0186822)
Supplement: S1 File — All data sets are included. (ZIP) [file pone.0186822.s001.zip › Colas_2017_data/JC1.txt]

1	4	4	2	1.9442
1	4	3	1	0.9717
1	1	4	2	0.8837
1	2	3	1	0.8809
1	4	2	1	1.2864
1	2	4	2	0.9255
1	1	4	2	1.0716
1	4	3	1	0.8594
1	1	3	2	0.8710
1	4	2	1	0.9783
1	4	2	1	1.1219
1	1	4	2	0.6549
1	2	1	1	1.1532
1	1	1	2	0.8798
1	4	4	2	0.7923
1	2	3	2	1.0008
1	4	3	1	0.6930
1	3	3	2	0.8594
1	3	3	1	1.2581
1	2	2	1	0.9189
1	3	1	2	1.1855
1	4	2	1	0.7996
1	3	3	1	0.8103
1	3	1	1	0.7538
1	1	3	2	1.2041
1	4	1	1	0.8197
1	1	3	2	1.4785
1	3	4	2	0.6892
1	4	2	1	0.8258
1	2	3	1	1.1826
1	1	4	2	0.7423
1	1	1	2	1.5274
1	4	1	1	0.8281
1	3	1	2	0.7986
1	1	3	2	0.8212
1	1	4	2	0.7070
1	1	3	1	0.8671
1	2	1	2	0.8551
1	2	2	2	1.1314
1	4	1	1	0.8594
1	3	4	2	0.7438
1	2	4	2	0.8111
1	2	2	2	1.0304
1	1	3	2	0.8186
1	4	4	1	0.7639
1	1	1	2	0.8877
1	4	4	2	0.7235
1	2	1	2	1.1928
1	4	1	1	0.6788
1	2	3	2	1.0602
1	4	1	1	1.0312
1	3	3	2	0.8507
1	1	2	1	0.7573
1	4	1	2	1.0035
1	3	4	2	0.6721
1	1	4	2	0.6831
1	4	3	2	1.0907
1	4	2	2	0.7851
1	4	1	1	0.8768
1	2	1	2	0.8084
1	3	2	2	0.8425
1	2	4	2	0.6058
1	4	3	1	0.5958
1	4	2	1	0.6477
1	2	4	2	0.6036
1	4	4	2	0.7693
1	1	3	2	0.6413
1	4	1	2	1.0296
1	3	1	1	1.0043
1	4	4	2	0.6570
1	1	1	1	1.0787
1	3	2	1	1.1583
1	3	1	2	1.4018
1	4	2	1	0.6344
1	1	3	2	1.0067
1	4	4	1	0.9309
1	2	2	1	0.6816
1	4	4	1	0.6952
1	3	1	1	1.5315
1	4	1	1	0.6672
1	1	2	1	1.2163
1	3	2	1	1.6571
1	3	1	1	0.8730
1	3	2	2	0.9211
1	4	1	1	0.5561
1	4	1	1	0.6823
1	1	1	2	0.6904
1	2	4	2	0.5999
1	4	1	1	0.6881
1	3	3	2	1.2398
1	4	1	2	0.6251
1	4	1	1	0.8077
1	2	1	1	0.9037
1	4	1	1	0.9747
1	4	3	1	0.6129
1	2	4	1	1.2634
1	1	2	1	1.0487
1	1	4	2	0.7773
1	3	3	1	1.2531
1	1	4	2	0.7302
1	1	2	2	0.7887
1	4	3	2	1.2199
1	2	1	2	1.6589
1	3	3	2	1.9228
1	1	3	2	1.0853
1	3	1	2	1.3565
1	2	1	1	0.7932
1	4	2	1	0.7195
1	3	2	2	0.9869
1	2	2	1	1.6025
1	1	1	1	0.8648
1	4	2	1	0.9001
1	2	1	1	0.7137
1	4	1	1	0.8170
1	1	3	1	0.9031
1	2	1	2	1.0928
1	2	4	2	0.8839
1	2	2	1	1.1854
1	2	2	2	1.0760
1	2	4	2	0.9543
1	2	3	2	1.2633
1	1	3	1	1.1925
1	2	1	1	0.7688
1	4	1	1	0.6521
1	1	3	2	0.8173
1	3	3	1	0.9187
1	1	3	2	0.9571
1	4	3	1	0.6940
1	2	1	2	0.8543
1	4	1	1	0.6404
1	2	2	2	0.6697
1	3	1	1	1.1817
1	1	3	1	0.8340
1	1	2	2	0.6749
1	1	1	2	0.7336
1	1	3	2	1.3601
1	3	4	2	0.7878
1	1	2	2	0.7415
1	2	2	2	1.2150
1	1	3	1	0.7320
1	3	3	2	1.0405
1	1	2	1	0.9377
1	2	1	2	1.0243
1	1	4	2	0.8289
1	4	1	1	0.7587
1	2	2	1	0.7683
1	1	4	1	0.9758
1	4	2	1	0.7945
1	2	4	2	0.5080
1	3	1	1	0.7129
1	2	4	1	0.9775
1	4	2	1	0.6391
1	3	4	1	0.8277
1	3	2	2	1.0044
1	1	1	2	0.7452
1	3	4	1	0.7273
1	4	1	1	0.6087
1	3	1	1	1.1766
1	3	2	2	1.2454
1	4	1	1	0.6502
1	1	1	2	0.5999
1	2	4	2	0.8895
1	4	2	1	1.1916
1	4	3	1	0.6256
1	1	3	1	0.9912
1	3	1	1	0.7976
1	3	4	2	0.7510
1	4	1	2	0.7763
1	3	4	2	0.6416
1	4	1	1	0.6548
1	3	1	1	1.1315
1	4	1	1	0.7096
1	2	2	2	0.8646
1	1	4	2	0.6696
1	4	2	1	0.8404
1	1	1	1	1.3984
1	2	2	2	1.8127
1	4	1	2	1.5846
1	3	1	1	1.6467
1	4	1	1	1.8291
1	1	3	2	0.9566
1	4	3	1	1.0591
1	4	1	1	0.8246
1	4	2	1	1.1614
1	4	2	1	0.8351
1	3	2	1	1.1712
1	4	2	2	0.8493
1	2	2	2	1.5083
1	2	3	2	0.8989
1	2	2	2	0.8446
1	2	1	2	0.8668
1	2	2	2	1.1229
1	3	4	2	1.2093
1	3	2	1	0.9807
1	3	3	2	1.0687
1	1	3	2	1.0363
1	4	1	1	0.9546
1	1	1	2	1.2860
1	4	4	2	1.3037
1	2	2	1	0.9436
1	4	4	2	0.9670
1	3	4	2	0.9091
1	2	4	2	0.9666
1	4	3	2	0.7672
1	3	3	2	1.1983
1	2	4	2	0.8340
1	2	2	2	1.0504
1	3	1	1	1.0864
1	2	3	2	0.9133
1	1	2	2	1.2385
1	2	2	2	1.2206
1	1	3	2	0.9988
1	1	4	1	1.6181
1	2	2	1	1.0440
1	1	4	2	1.0031
1	2	3	2	1.1922
1	1	4	1	1.4688
1	2	2	2	1.2713
1	3	4	2	0.9841
1	1	2	2	0.9471
1	4	1	1	1.2446
1	2	1	2	1.0652
1	1	4	2	0.8239
1	4	1	1	0.9914
1	3	1	1	0.9718
1	3	3	2	1.5169
1	2	2	1	1.0456
1	1	2	2	1.0436
1	4	4	1	0.8102
1	1	1	1	1.1511
1	2	3	1	1.4097
1	3	3	2	0.8743
1	1	4	2	0.8016
1	2	2	1	0.9098
1	3	2	1	1.2480
1	3	3	1	0.9386
1	3	2	1	0.9980
1	4	2	1	0.6960
1	4	1	2	1.2283
1	1	4	2	1.5076
1	2	4	2	1.0543
1	3	3	1	0.9743
1	2	4	2	0.7069
1	3	1	1	1.0210
1	2	2	2	0.8430
1	1	1	2	1.0010
1	3	2	2	1.0112
1	1	4	2	1.4285
1	3	4	2	0.6424
1	3	3	1	1.2375
1	2	1	1	0.8838
1	1	1	2	1.0292
1	1	4	2	0.7590
1	2	2	2	0.9342
1	2	4	1	0.7919
1	1	2	2	0.8039
1	1	1	2	1.0187
1	2	4	2	0.7901
1	3	4	1	0.9418
1	1	3	1	1.2846
1	3	1	1	0.8288
1	3	3	2	1.4077
1	3	3	2	1.5862
1	2	4	2	0.8473
1	4	1	1	1.1177
1	2	1	1	0.8924
1	2	3	2	1.4637
1	3	3	2	1.2897
1	3	3	1	1.4502
1	1	3	2	0.8542
1	3	1	1	1.0481
1	4	1	1	1.1401
1	3	2	1	1.1501
1	4	1	2	1.7761
1	1	1	1	0.9344
1	2	3	2	0.9743
1	3	4	2	0.9155
1	1	1	2	0.8648
1	2	1	1	1.6101
1	4	1	2	1.4793
1	2	4	1	0.7876
1	3	4	2	0.9800
1	4	2	1	0.6618
1	3	1	1	1.1760
1	2	1	1	0.9727
1	3	2	1	1.1827
1	2	1	1	1.0181
1	1	4	2	0.8526
1	4	1	1	0.7456
1	3	1	1	1.3909
1	2	4	2	0.8997
1	2	1	2	0.9901
1	1	4	2	1.0913
1	2	4	2	0.9388
1	3	3	2	0.9796
1	4	2	1	0.7984
1	2	2	1	1.3162
1	4	2	1	0.6534
1	3	1	1	1.0731
1	2	2	2	1.8132
1	3	4	2	0.7193
1	2	2	2	1.1196
1	1	4	2	0.7093
1	2	3	2	1.4687
1	3	4	2	1.0388
1	1	1	1	0.6910
1	4	3	2	0.5926
1	3	1	2	1.2130
1	1	4	2	0.6032
1	2	2	2	1.2685
1	1	1	1	0.6390
1	4	1	1	0.7597
1	2	3	1	0.7762
1	3	4	2	0.5855
1	1	1	1	0.8455
1	3	2	1	1.2600
1	1	1	1	0.7965
1	4	1	1	0.6406
1	2	1	1	1.0407
1	4	4	2	0.6273
1	1	4	2	0.6435
1	4	4	2	0.6186
1	2	1	1	0.8327
1	1	1	1	0.6446
1	4	1	1	0.8156
1	4	1	1	0.7753
1	3	1	1	1.0501
1	2	2	1	1.3073
1	4	1	1	0.7027
1	3	3	1	0.8076
1	3	4	2	0.6027
1	3	3	2	0.6851
1	4	4	1	0.8074
1	3	3	1	0.7087
1	4	2	1	0.7590
1	3	1	1	0.8351
1	2	3	2	0.7828
1	3	1	1	0.6713
1	2	4	2	0.8633
1	2	4	2	0.7641
1	2	3	2	0.8328
1	2	4	1	0.9990
1	1	4	2	0.6875
1	1	2	2	0.8842
1	4	2	1	0.7407
1	3	4	2	0.7893
1	2	3	1	1.0111
1	1	4	2	0.6550
1	3	2	2	1.1066
1	1	3	2	1.4022
1	3	3	1	1.0057
1	1	2	2	0.6343
1	2	3	2	0.6781
1	4	4	2	0.8877
1	1	3	2	0.6854
1	1	4	2	0.5518
1	3	3	1	0.6928
1	1	4	2	0.6329
1	1	4	2	0.5578
1	1	4	2	0.6723
1	1	4	2	1.0524
1	3	3	2	1.1713
1	2	4	2	1.1198
1	3	4	2	0.9426
1	2	2	2	1.2085
1	1	1	1	1.2368
1	2	2	2	1.3434
1	2	1	1	0.8344
1	3	1	2	0.8620
1	2	3	1	0.8281
1	2	1	2	0.7741
1	1	3	2	0.7459
1	2	2	2	0.8484
1	1	3	2	0.7899
1	1	1	1	0.8926
1	1	4	2	0.6995
1	1	1	1	1.7001
1	1	4	2	0.7240
1	3	4	2	0.7899
1	4	4	1	0.8166
1	3	3	2	1.0894
1	1	4	2	0.7850
1	1	2	1	0.8788
1	3	1	1	0.9336
1	1	3	2	0.8742
1	1	1	2	0.7884
1	1	3	1	0.9218
1	3	2	2	1.0772
1	3	2	1	1.0793
1	1	2	1	0.9269
1	3	4	2	1.2742
1	1	3	1	1.0710
1	4	2	1	1.4309
1	4	4	2	1.1592
1	2	4	2	1.0257
1	1	4	2	0.8385
1	1	1	2	1.2634
1	4	1	1	1.2154
1	4	2	2	0.7734
1	1	4	2	0.9783
1	3	3	1	1.0128
1	3	3	2	1.0381
1	4	1	1	1.2343
1	2	1	1	0.8671
1	2	4	2	0.7119
1	1	2	2	0.6331
1	3	1	1	0.7586
1	1	4	2	0.5600
1	4	3	1	0.6853
1	4	1	1	0.6352
1	1	3	2	0.8242
1	4	1	2	0.6231
1	3	2	2	0.8486
1	1	3	2	0.7996
1	3	1	1	0.8757
1	4	2	1	0.9105
1	2	4	2	0.7282
1	2	1	2	1.0985
1	2	1	2	0.9121
1	4	4	1	0.7972
1	3	4	2	0.7314
1	4	4	1	0.6567
1	3	3	1	0.9630
1	1	2	2	1.0000
1	1	4	2	0.6713
1	2	4	2	0.9850
1	3	1	1	1.0759
1	1	2	2	0.8212
1	4	2	1	0.6731
1	1	3	2	0.6474
1	4	2	1	0.7174
1	2	3	2	0.9593
1	4	2	1	0.6952
1	1	1	2	1.2739
1	3	2	1	1.1890
1	3	3	2	1.0159
1	4	2	1	0.6640
1	1	3	2	1.2940
1	4	1	1	0.6146
1	3	1	2	0.6306
1	1	4	1	1.0073
1	1	1	1	1.0539
1	1	1	1	0.8613
1	4	2	1	0.6258
1	1	4	2	0.9560
1	2	2	1	1.1874
1	4	4	1	0.7838
1	1	3	2	0.7124
1	3	4	2	1.2094
1	2	1	2	0.8898
1	4	1	1	0.6802
1	3	1	2	0.8072
1	3	3	1	1.0824
1	2	2	2	0.6938
1	1	4	2	0.6859
1	1	4	2	0.6228
1	2	2	1	0.5534
1	2	2	2	1.0243
1	3	1	1	0.7915
1	4	1	1	0.7048
1	3	3	2	1.2759
1	1	1	2	0.6846
1	4	3	1	0.6585
1	3	2	1	0.7769
1	4	4	1	0.6417
1	3	1	1	1.1205
1	2	4	2	0.8166
1	1	1	2	0.8607
1	2	1	2	0.8744
1	1	1	2	0.7302
1	4	2	1	0.6991
1	2	3	1	0.7186
1	2	4	2	0.7913
1	1	4	2	0.7285
1	1	3	2	1.0096
1	1	3	2	0.8031
1	1	4	2	0.7938
1	2	2	2	1.2701
1	1	3	1	0.8664
1	2	1	2	1.4063
1	1	4	2	0.6494
1	3	2	1	1.2966
1	3	2	2	1.1918
1	3	4	2	0.6092
1	2	4	2	0.8239
1	3	1	1	0.6737
1	4	1	1	0.8707
1	2	4	2	0.6415
1	3	3	2	1.0910
1	3	2	1	0.7521
1	4	1	2	0.6748
1	2	2	1	0.7336
1	4	2	1	0.6514
1	1	2	1	0.8683
1	1	1	2	0.8784
1	1	1	2	1.0928
1	3	1	1	0.7719
1	3	4	1	1.0310
1	1	3	2	0.8718
1	3	3	2	0.9102
1	2	2	2	1.3738
1	4	1	1	0.7004
1	1	3	2	0.6671
1	3	3	2	0.7818
1	4	2	1	0.6368
1	3	3	1	0.7107
1	2	4	2	0.6682
1	3	2	2	0.6291
1	1	4	2	1.4770
1	3	1	1	0.7249
1	2	3	2	0.7431
1	4	1	1	0.6218
1	2	2	1	0.6295
1	1	4	2	0.8180
1	2	4	2	0.5554
1	3	4	2	0.6382
1	3	2	1	0.6943
1	1	4	2	0.6015
1	2	4	2	0.6628
1	4	2	1	0.7378
1	4	1	1	0.7888
1	2	1	1	1.1884
1	3	4	1	0.7192
1	1	4	2	0.7563
1	3	1	2	0.8431
1	4	2	1	0.6015
1	3	4	1	0.8403
1	2	3	2	1.1751
1	2	2	2	1.3706
1	3	4	2	0.8327
1	2	2	2	0.8801
1	3	3	2	0.9118
1	2	4	2	0.6252
1	3	1	1	0.7519
1	4	1	1	0.9112
1	4	1	1	0.8196
1	1	2	2	1.2155
1	2	3	2	0.9100
1	1	2	2	0.6115
1	2	4	2	0.9640
1	4	1	1	0.6782
1	1	4	2	0.5819
1	1	3	2	0.8504
1	4	2	1	0.5849
1	1	3	2	1.0970
1	2	1	2	0.6740
1	4	1	1	0.6487
1	1	1	1	1.1054
1	4	2	1	0.7433
1	1	3	1	1.0686
1	2	2	2	1.0254
1	3	3	1	0.9912
1	3	3	1	0.8102
1	4	1	1	0.5832
1	1	1	2	0.6031
1	3	4	1	0.6299
1	3	3	2	0.7773
1	1	1	2	0.6110
1	2	4	1	0.6182
1	4	1	1	0.6297
1	2	2	1	0.9084
1	2	4	1	0.7763
1	4	3	1	1.1018
1	4	1	1	0.6463
1	1	4	1	0.6070
1	2	1	1	1.6669
1	4	2	2	1.1518
1	2	2	2	0.7509
1	1	1	2	1.2435
1	4	4	1	0.7686
1	3	3	2	0.7730
1	3	3	1	0.6815
1	3	4	2	0.6241
1	1	1	2	0.6714
1	2	4	1	1.0593
1	2	4	1	0.8866
1	4	2	1	0.7023
1	3	3	1	0.7204
1	4	2	1	0.6993
1	2	2	1	0.6412
1	2	2	2	0.8489
1	2	4	1	1.2970
1	3	4	2	0.7027
1	2	3	2	0.6725
1	4	3	1	0.6693
1	1	1	2	0.8010
1	1	1	1	0.7598
1	2	4	2	0.5938
1	4	2	1	0.6313
1	1	3	2	1.4128
1	2	4	1	0.7572
1	3	3	2	1.0195
1	2	2	1	1.2111
1	2	3	2	0.8955
1	4	1	1	0.7754
1	2	3	1	0.9554
1	1	2	2	0.8466
1	1	3	2	0.8778
1	2	2	1	0.8304
1	1	1	2	0.7231
1	4	3	1	0.6627
1	4	1	1	0.6486
1	1	1	2	0.7461
1	1	4	2	0.7284
1	3	4	1	0.7204
1	3	2	1	0.8635
1	3	2	2	1.1077
1	1	3	1	0.7629
1	2	2	1	0.7862
1	1	3	1	0.8151
1	4	1	1	0.7001
1	3	3	2	0.8194
1	1	1	2	0.6612
1	1	4	2	0.7815
1	1	3	2	0.7798
1	3	2	1	1.4013
1	3	2	1	0.9529
1	2	4	1	0.8866
1	1	4	2	0.8681
1	3	2	1	0.9899
1	4	4	2	0.7860
1	3	2	2	1.0994
1	4	1	1	0.6446
1	2	4	2	0.7745
1	1	3	2	0.9990
1	4	3	2	0.7911
1	4	2	2	0.6316
1	1	4	2	0.6122
1	1	3	1	0.6918
1	1	1	2	1.0245
1	2	2	1	0.9859
1	2	1	2	0.8701
1	4	1	1	0.6741
1	3	4	2	0.6939
1	1	1	1	0.7892
1	1	1	1	1.0093
1	3	1	1	1.1093
1	1	4	2	0.6868
1	1	1	1	0.7018
1	1	2	1	0.6956
1	2	1	1	0.9874
1	3	4	1	0.6409
1	1	4	2	0.6047
1	2	1	2	0.9614
1	1	4	2	0.5930
1	3	1	1	1.1795
1	4	4	2	0.8779
1	3	3	2	0.8415
1	3	3	2	1.2779
1	2	4	2	0.8471
1	2	4	2	0.6931
1	3	3	2	0.8915
1	2	4	2	0.7920
1	3	4	2	0.6546
1	2	4	2	0.6915
1	2	1	1	0.7026
1	4	1	1	1.0563
1	3	4	2	1.2444
1	4	2	1	0.9511
1	4	1	1	0.7883
1	2	3	1	0.8076
1	1	1	1	0.6404
1	1	3	1	0.9234
1	1	4	2	0.7207
1	2	3	2	0.8415
1	3	4	2	0.8572
1	2	3	1	0.7234
1	1	3	2	1.1880
1	4	2	1	0.8102
1	1	2	2	0.7513
1	4	1	1	0.8474
1	1	3	2	0.6569
1	1	1	2	0.8574
1	1	3	2	0.9474
1	1	2	1	0.8320
1	2	4	2	0.7674
1	3	3	2	1.0021
1	1	4	2	0.6985
1	2	2	1	0.7085
1	4	1	1	0.8044
1	2	4	2	0.5651
1	1	2	2	1.2606
1	2	4	2	0.5806
1	1	1	2	1.0396
1	2	1	2	0.6834
1	4	1	2	0.9749
1	1	1	1	0.7944
1	4	3	2	0.7143
1	2	3	1	1.1464
1	2	4	1	0.8124
1	1	4	2	0.5466
1	2	4	2	0.7174
1	2	4	2	0.9927
1	1	1	2	0.7231
1	4	4	1	0.7729
1	4	4	1	0.7243
1	4	3	1	0.7562
1	4	1	1	0.6947
1	3	3	1	0.6926
1	4	1	1	0.6369
1	3	2	1	0.7717
1	4	3	2	0.7292
1	3	1	1	0.6320
1	4	1	1	0.7670
1	3	3	2	0.9365
1	2	4	2	0.6569
1	4	2	1	0.6231
1	1	1	2	0.7086
1	4	3	2	0.5799
1	4	1	1	0.7986
1	4	2	1	0.5791
1	4	4	1	0.6302
1	1	2	1	0.7470
1	4	2	2	0.6698
1	4	4	1	0.5949
2	2	1	2	1.4266
2	2	2	1	0.6160
2	1	3	2	0.5980
2	1	2	2	0.6719
2	1	4	2	0.5454
2	4	1	1	0.4941
2	1	4	2	0.5547
2	1	3	2	0.5583
2	3	1	1	0.6280
2	1	1	2	0.6136
2	1	1	2	0.6150
2	1	2	1	0.9185
2	1	2	2	0.7653
2	1	1	1	0.6692
2	1	4	2	0.5384
2	3	1	1	0.5432
2	2	4	2	0.4853
2	3	1	1	0.4770
2	2	1	1	0.5904
2	1	2	2	0.5905
2	1	1	2	0.7063
2	1	3	2	0.6040
2	3	1	1	0.5373
2	1	1	1	0.6759
2	1	2	1	0.5468
2	1	1	1	0.6181
2	2	2	1	0.7175
2	1	3	2	0.5411
2	4	1	1	0.5458
2	1	3	2	0.7047
2	2	1	1	0.5504
2	1	1	2	1.0182
2	1	3	2	0.5506
2	2	3	2	0.4479
2	3	1	1	0.7055
2	1	3	2	0.4780
2	1	2	2	0.6845
2	2	3	2	0.6889
2	2	1	1	0.5613
2	1	2	2	0.7915
2	1	4	2	0.5602
2	1	2	2	0.7008
2	2	2	2	0.6037
2	1	1	1	0.5296
2	2	2	1	0.7531
2	1	1	1	0.7840
2	2	2	1	0.5061
2	1	3	2	0.5501
2	1	4	2	0.5313
2	3	1	1	0.5473
2	1	1	1	0.9511
2	2	3	2	0.6707
2	1	4	2	0.5964
2	3	1	1	0.5263
2	2	1	2	0.7574
2	4	1	1	0.5314
2	2	1	1	0.7571
2	4	3	2	1.0029
2	2	2	2	0.5865
2	2	1	1	0.9578
2	3	1	1	1.1107
2	3	1	1	0.5755
2	1	1	2	0.8187
2	2	1	1	0.9057
2	1	2	2	0.9808
2	1	2	2	0.7637
2	2	1	1	0.6125
2	2	3	2	0.5681
2	1	2	2	0.8918
2	2	2	1	0.5340
2	2	2	2	0.7440
2	2	1	2	0.6205
2	3	2	1	0.5386
2	1	1	1	0.7118
2	3	1	1	0.5801
2	3	1	1	0.5266
2	4	1	1	0.5176
2	3	1	1	0.9008
2	1	2	2	0.9108
2	3	1	1	0.4723
2	1	1	2	0.7947
2	3	1	1	0.5103
2	1	1	2	0.6354
2	1	3	2	0.5404
2	3	2	1	0.5419
2	2	1	1	0.6534
2	1	1	1	0.7295
2	2	1	1	0.9129
2	2	1	1	0.5603
2	2	2	1	0.5979
2	1	3	2	0.9581
2	3	2	1	0.4836
2	3	1	1	0.5142
2	1	3	2	0.5451
2	1	3	2	0.5545
2	1	1	1	0.8637
2	2	2	1	0.6715
2	2	2	2	0.6630
2	1	2	2	0.5140
2	1	4	2	0.5570
2	1	4	2	0.4782
2	2	4	2	0.4784
2	3	2	1	0.5920
2	1	1	2	0.6817
2	1	1	1	0.4755
2	2	4	2	0.4854
2	2	1	1	0.4234
2	1	2	1	0.4534
2	3	1	1	0.5301
2	1	1	1	0.6215
2	3	3	2	0.5285
2	3	1	1	0.4885
2	1	1	1	0.7714
2	1	3	2	0.5789
2	1	1	1	0.5565
2	3	1	1	0.5567
2	3	3	1	0.7654
2	2	1	1	0.8248
2	3	1	1	0.6261
2	3	2	1	0.4908
2	3	1	1	0.6863
2	2	4	2	0.6317
2	1	3	2	0.5809
2	1	3	2	0.6673
2	1	2	2	0.7844
2	1	4	2	0.5837
2	3	1	1	0.6276
2	1	1	1	0.9722
2	1	1	1	0.9621
2	3	1	1	0.6613
2	1	2	1	0.8795
2	2	1	1	0.6254
2	1	1	1	0.6963
2	1	1	2	0.6024
2	2	1	1	0.5404
2	1	3	2	0.5397
2	2	3	2	0.6013
2	4	1	1	0.5975
2	1	2	1	0.9154
2	1	4	2	0.5459
2	2	1	1	0.6344
2	3	1	1	0.5312
2	1	3	2	0.6179
2	1	2	1	0.5971
2	1	3	2	0.5904
2	3	1	1	0.5049
2	4	1	1	0.5770
2	1	3	2	0.6081
2	3	2	1	0.4637
2	1	1	1	0.5676
2	3	1	1	0.5783
2	1	3	2	0.4480
2	1	2	1	0.9995
2	2	3	2	0.5269
2	2	1	1	0.6310
2	4	1	1	0.6041
2	4	2	1	0.5794
2	3	1	1	0.5855
2	4	1	1	0.5560
2	1	1	2	0.8648
2	2	1	1	0.6596
2	4	3	2	0.8260
2	2	4	2	0.5533
2	1	2	1	0.7068
2	4	1	1	0.6045
2	1	2	1	0.6305
2	3	4	1	0.8627
2	2	1	1	0.6792
2	2	4	2	0.5758
2	1	1	1	0.7602
2	3	1	1	0.5690
2	1	1	2	0.6784
2	3	1	1	0.5708
2	1	2	1	0.6832
2	1	1	1	0.7149
2	3	1	1	0.5243
2	1	1	2	0.8366
2	2	1	1	0.6372
2	2	1	1	0.6856
2	2	1	1	0.8855
2	1	1	2	1.9969
2	1	2	1	1.6448
2	3	1	1	0.9205
2	1	4	2	0.7849
2	2	1	1	1.1044
2	3	1	1	0.7939
2	1	1	1	1.2961
2	3	1	1	0.9200
2	1	3	2	0.6117
2	3	1	1	0.8614
2	1	1	1	0.5504
2	4	1	1	1.0664
2	4	1	1	0.6983
2	1	1	1	1.3390
2	3	1	1	1.1536
2	2	1	2	0.8311
2	3	1	1	1.2827
2	3	1	1	0.5672
2	1	1	1	0.7385
2	4	2	1	0.6737
2	1	3	2	0.5012
2	2	2	2	1.0652
2	4	1	1	1.3524
2	1	3	2	1.5687
2	2	2	2	0.8866
2	1	4	2	0.5872
2	2	1	2	0.6639
2	3	2	1	1.3116
2	2	2	2	0.9267
2	1	3	2	0.8373
2	1	2	2	0.6522
2	1	3	2	0.9187
2	2	1	1	0.8556
2	1	2	1	0.6655
2	2	3	1	0.5588
2	1	3	2	0.6960
2	1	1	1	1.1878
2	1	3	2	0.8118
2	1	2	1	1.0037
2	2	1	1	0.7315
2	3	1	1	0.8890
2	4	1	1	0.8025
2	2	2	1	0.7243
2	1	1	1	0.9917
2	1	2	2	1.1481
2	1	1	1	0.8668
2	1	2	2	0.9919
2	1	3	2	1.2500
2	1	1	2	1.0633
2	4	1	1	1.0059
2	2	1	1	0.9108
2	2	2	2	0.7260
2	4	1	1	1.5717
2	3	1	1	0.8958
2	3	2	1	0.7357
2	1	4	2	0.5594
2	2	3	2	0.5341
2	1	1	1	0.6217
2	2	2	1	0.7191
2	2	2	2	0.4794
2	1	1	1	0.4128
2	2	4	2	0.6139
2	3	1	1	0.5410
2	4	2	1	0.7046
2	1	2	2	0.6878
2	1	3	2	0.7160
2	1	3	2	0.8370
2	1	3	2	0.7969
2	2	3	2	0.4704
2	2	4	2	0.9914
2	1	4	2	0.6192
2	1	3	2	0.6499
2	1	1	2	0.6965
2	1	1	2	0.4779
2	3	2	1	0.7770
2	2	2	1	0.7732
2	1	4	2	0.5990
2	2	3	2	0.7284
2	3	1	1	0.6728
2	1	3	2	0.5874
2	3	1	1	0.6500
2	1	4	2	0.9241
2	1	3	2	0.5178
2	2	1	1	0.5954
2	3	1	1	0.6003
2	1	1	1	0.7260
2	3	2	1	0.6230
2	3	1	1	0.7063
2	1	4	2	0.5779
2	1	1	1	0.6158
2	1	1	1	0.6733
2	1	4	2	0.6715
2	2	3	2	0.6581
2	1	1	2	0.5212
2	1	1	1	0.7351
2	4	1	1	0.5310
2	3	1	1	0.5866
2	1	2	2	0.5137
2	1	3	2	0.5383
2	2	2	1	0.5567
2	4	1	1	0.4733
2	2	2	2	0.7190
2	1	1	1	0.7232
2	2	2	1	0.4848
2	1	3	2	0.5033
2	3	1	1	0.6910
2	1	1	2	0.5354
2	1	4	2	0.7786
2	4	1	1	0.6582
2	4	1	1	0.7440
2	1	1	1	1.4282
2	1	2	2	0.8734
2	1	1	1	0.8234
2	1	2	2	0.6175
2	4	1	1	0.5526
2	2	1	2	0.5979
2	1	1	2	0.8177
2	2	1	1	0.6333
2	1	1	2	1.0264
2	2	2	1	0.6208
2	1	3	2	0.4932
2	1	1	2	1.0246
2	1	1	1	0.6594
2	1	2	1	0.5457
2	2	2	2	0.7211
2	1	1	1	1.2173
2	3	1	1	0.6592
2	4	3	1	0.8352
2	2	2	1	0.6267
2	1	2	2	0.6949
2	1	2	1	0.5573
2	1	1	1	1.0116
2	2	2	2	0.5250
2	1	1	1	0.7613
2	2	4	2	0.6881
2	1	2	1	0.5316
2	1	1	1	0.6683
2	1	1	1	0.5630
2	1	3	2	0.5653
2	2	2	1	0.6061
2	1	3	2	0.8689
2	1	1	1	1.8292
2	3	4	2	0.6078
2	1	2	2	0.7197
2	2	3	2	0.5254
2	1	3	2	0.5758
2	1	1	1	1.3073
2	1	1	2	0.7529
2	2	1	2	0.6023
2	2	4	2	0.6391
2	3	1	1	0.5140
2	2	1	2	0.7440
2	1	3	2	0.5279
2	2	1	2	0.5464
2	3	1	1	0.5233
2	1	3	2	0.5976
2	2	2	2	1.2149
2	3	1	1	0.7774
2	3	1	1	0.6075
2	1	1	2	1.1829
2	3	1	1	1.3113
2	2	2	2	0.5762
2	1	3	2	0.6155
2	1	1	2	1.0647
2	1	1	2	0.5829
2	1	3	2	0.5343
2	1	3	2	0.5855
2	1	3	2	0.4475
2	1	1	1	0.7028
2	3	1	1	0.5461
2	2	4	2	0.7457
2	3	1	1	0.5078
2	2	1	1	0.6144
2	2	2	2	0.4604
2	3	1	1	0.4349
2	1	1	1	0.9256
2	2	3	1	0.6757
2	3	2	1	0.5047
2	1	3	2	0.5169
2	2	3	2	0.5791
2	3	2	1	0.5890
2	3	1	1	0.4649
2	1	1	1	0.4460
2	2	2	1	0.5077
2	4	2	1	0.4343
2	1	3	2	0.4784
2	1	1	1	0.5800
2	1	1	1	0.5492
2	1	2	1	0.5113
2	1	1	1	0.5719
2	2	1	1	0.7029
2	2	3	2	0.5895
2	1	1	1	0.6385
2	1	4	2	0.4821
2	3	1	1	0.4770
2	3	2	1	0.4515
2	1	2	2	0.5557
2	1	2	1	0.4513
2	1	3	2	0.5105
2	4	1	1	0.4494
2	3	1	1	0.4899
2	3	1	1	0.4338
2	3	1	1	0.4558
2	1	4	2	0.5143
2	3	1	1	0.4402
2	1	1	1	0.5295
2	1	3	2	0.5808
2	1	2	1	0.7182
2	2	1	1	0.4955
2	2	1	1	0.6101
2	2	2	2	0.5561
2	1	1	1	0.4897
2	2	2	1	0.5145
2	1	1	1	0.4395
2	3	1	1	0.4596
2	1	1	2	0.5842
2	1	2	1	0.4220
2	2	2	1	0.4708
2	2	1	1	0.4869
2	1	1	1	0.6696
2	1	4	2	0.4855
2	2	2	1	0.6807
2	4	1	1	0.5049
2	1	1	1	0.5808
2	1	1	1	0.7311
2	1	3	2	0.5361
2	1	4	2	0.4937
2	4	1	1	0.5322
2	2	2	1	1.2282
2	1	1	1	0.6559
2	2	3	2	0.6109
2	3	1	1	0.6620
2	1	2	1	0.8535
2	2	2	1	0.7592
2	1	3	2	0.6316
2	3	1	1	0.6362
2	1	1	1	0.6635
2	2	3	2	0.5106
2	1	2	1	0.5970
2	2	2	1	0.5952
2	1	3	2	0.5671
2	2	1	1	0.7814
2	1	1	1	0.7552
2	4	1	1	1.1520
2	1	1	2	0.8867
2	1	3	2	0.5813
2	2	2	2	0.8005
2	2	2	1	0.6777
2	1	2	1	0.6671
2	1	1	2	0.6692
2	1	1	1	0.7459
2	2	1	1	0.6155
2	4	1	1	0.5680
2	2	1	1	1.0554
2	4	1	1	0.4920
2	2	2	1	0.5531
2	3	1	1	0.6140
2	2	2	2	0.7024
2	3	3	2	0.6292
2	2	1	1	0.6490
2	1	2	1	0.6047
2	1	2	2	0.6980
2	3	1	1	0.5529
2	1	2	1	0.5570
2	1	1	1	0.9412
2	1	3	2	0.5872
2	2	1	1	0.5889
2	2	2	1	0.6208
2	4	1	1	0.5773
2	1	4	2	0.6183
2	4	1	1	0.5137
2	1	4	2	0.5063
2	3	1	1	0.5018
2	1	2	2	0.6397
2	1	3	2	0.5837
2	1	1	1	0.8413
2	1	2	1	1.0909
2	1	1	2	0.7264
2	2	1	1	0.8901
2	2	4	2	0.5221
2	1	2	1	0.6687
2	1	3	2	0.5364
2	4	1	1	0.5818
2	1	3	2	0.6045
2	2	1	1	0.8631
2	3	1	1	0.5161
2	2	2	1	0.5752
2	3	1	1	0.6514
2	2	2	2	1.1496
2	1	1	2	0.7317
2	2	2	2	0.7044
2	3	2	1	0.8109
2	4	2	2	0.7146
2	1	2	1	0.7484
2	1	3	2	0.5595
2	2	3	2	0.5389
2	1	3	2	0.6715
2	3	1	1	0.7396
2	3	3	1	0.9983
2	1	3	2	0.6266
2	4	3	2	0.6357
2	1	1	1	0.4703
2	1	2	1	0.8087
2	1	2	1	0.6979
2	4	1	1	0.8399
2	3	1	1	0.7065
2	2	2	1	0.7057
2	1	2	1	0.7426
2	2	3	2	0.7346
2	3	1	1	0.6946
2	2	3	2	0.5455
2	1	4	2	0.6665
2	1	1	1	0.5211
2	1	2	2	1.1258
2	3	3	2	0.6140
2	1	2	2	0.6229
2	3	1	2	0.9887
2	1	2	2	0.8064
2	2	1	1	0.8224
2	1	3	2	0.8607
2	1	1	2	1.4619
2	2	1	1	0.9750
2	1	2	2	0.6890
2	4	1	1	0.5312
2	3	1	1	0.5535
2	1	2	1	0.6025
2	1	2	1	0.7923
2	1	2	2	0.7207
2	1	2	2	0.6178
2	1	1	1	0.6083
2	2	1	1	0.6469
2	4	2	1	0.3663
2	1	2	1	0.6990
2	2	3	2	0.7439
2	1	1	1	0.9691
2	2	1	1	0.5564
2	2	1	1	0.5789
2	1	3	2	0.6202
2	1	3	2	0.5633
2	1	1	2	1.1642
2	4	1	1	0.6319
2	3	1	1	0.5746
2	3	1	1	0.5879
2	1	1	1	0.7042
2	2	1	1	0.5976
2	2	3	2	0.9376
2	2	2	1	0.7813
2	2	3	2	0.5508
2	1	4	2	0.5491
2	3	1	1	0.7540
2	1	3	2	0.6570
2	1	1	1	0.6278
2	1	1	1	0.6939
2	4	1	1	0.5576
2	3	1	1	0.5464
2	1	3	2	0.5771
2	1	2	1	0.7049
2	4	1	1	0.5536
2	1	4	2	0.5295
2	4	1	1	0.6450
2	2	1	2	0.8832
2	1	1	1	0.6305
2	1	1	1	0.6016
2	4	2	1	0.5423
2	1	4	2	0.5383
2	1	1	1	0.6453
2	2	2	2	0.4677
2	4	2	1	0.5123
2	3	1	1	0.5060
2	2	3	2	0.5570
2	1	1	1	0.5324
2	2	3	2	0.5874
2	2	2	1	1.1754
2	1	1	2	0.6779
2	2	1	1	0.5765
2	2	1	1	0.6212
2	1	1	1	0.8497
2	3	1	1	0.6040
2	1	1	2	1.0018
2	1	1	1	0.5873
2	1	1	1	0.8778
2	3	2	1	0.5614
2	1	2	2	0.7037
2	2	1	1	0.6564
2	1	3	2	0.5554
2	1	1	1	0.8573
2	2	2	1	0.6477
2	1	1	1	0.8912
2	1	1	1	0.7970
2	1	1	1	0.8846
2	2	3	2	0.5611
2	4	4	1	0.6640
2	1	1	1	0.7243
2	1	1	1	0.7661
2	1	3	2	0.6188
2	2	3	2	0.5366
2	3	2	1	0.5094
2	1	3	2	0.5685
2	1	2	1	0.7604
2	2	2	2	0.5115
2	1	4	2	0.5623
2	1	1	1	0.6486
2	3	1	1	0.6210
2	4	2	1	0.5371
2	4	3	2	0.6347
2	1	3	2	0.5396
2	3	1	1	0.4843
2	3	1	1	0.4731
2	4	2	1	0.3992
2	1	1	1	0.6885
2	2	3	2	0.5551
2	2	2	1	0.5314
2	2	1	1	0.5179
2	1	1	1	0.6540
2	1	1	1	0.5392
2	1	1	1	0.4383
2	2	2	2	0.5052
2	1	3	2	0.5022
2	1	1	1	0.3345
2	1	1	1	0.4903
2	1	1	1	0.5201
2	1	3	2	0.4392
2	1	3	2	0.5012
2	1	1	2	0.9074
2	1	2	1	0.6398
2	1	2	2	0.6637
2	2	1	1	0.4557
2	1	4	2	0.5013
2	1	2	1	0.5871
2	4	3	1	0.5381
2	1	3	2	0.5606
2	2	1	2	0.6543
2	4	1	1	0.4487
2	1	1	2	0.7415
2	1	2	2	0.5658
2	4	1	1	0.4131
2	2	2	1	0.6142
2	3	2	1	0.4234
2	1	1	1	0.5563
2	3	1	1	0.4330
2	1	1	1	0.6272
2	1	4	2	0.4590
2	1	2	1	0.5414
2	3	1	1	0.4534
2	1	1	1	0.4308
2	1	3	2	0.4865
2	1	2	1	0.4437
2	2	4	2	0.5371
2	1	3	2	0.4756
2	1	1	1	0.6487
2	1	3	2	0.5093
2	2	2	1	0.4637
2	1	1	2	0.5167
2	2	1	1	0.6706
2	2	1	1	0.6814
2	1	1	1	0.6262
2	1	3	2	0.5316
2	3	1	1	0.4853
2	1	2	2	0.8493
2	2	2	1	0.5524
2	3	1	1	0.5130
2	3	1	1	0.5197
2	2	4	2	0.5378
2	4	1	1	0.5009
2	1	3	2	0.5731
2	3	3	2	0.9787
2	1	1	2	0.8642
2	1	4	2	0.5096
2	3	2	1	0.4619
2	1	1	2	0.6430
2	2	2	1	0.6975
2	1	1	1	0.5923
2	2	1	1	0.5550
2	3	1	1	0.5665
2	2	3	2	0.5154
2	3	1	1	0.5344
2	1	2	1	0.6995
2	2	1	2	0.7227
2	3	1	1	0.5893
2	1	2	2	0.7858
2	1	2	1	0.7264
2	1	3	2	0.5567
2	1	1	1	0.6543
2	1	3	2	0.4661
2	3	1	1	0.6493
2	3	1	1	0.5312
2	2	3	2	0.5654
2	2	2	1	0.6434
2	2	2	1	0.6081
2	1	2	2	0.5255
2	4	1	1	0.5661
2	1	3	2	0.5427
2	3	1	1	0.5553
2	1	3	2	0.6095
2	1	4	2	0.6162
2	1	1	1	0.5732
2	1	1	1	0.6926
2	1	3	2	0.5424
2	1	1	2	0.7587
2	3	1	1	0.6205
2	2	2	1	0.6722
2	3	2	1	0.5444
2	1	3	2	0.4983
2	2	1	1	0.6661
2	2	1	1	0.5790
2	1	3	2	0.5204
2	1	2	1	0.6575
2	1	1	1	0.7915
2	1	3	2	0.4976
2	1	2	2	0.7455
2	3	1	1	0.5436
2	2	1	1	0.5718
2	1	3	2	0.5483
2	2	1	1	0.7294
2	2	2	2	0.8715
2	4	2	1	0.6014
2	2	3	2	0.5103
2	2	1	1	0.6421
2	1	1	2	0.6252
2	3	1	2	0.7916
2	3	1	1	0.5819
2	1	2	2	0.7844
2	1	1	2	0.7097
2	1	2	2	0.7791
2	3	1	1	0.6336
3	2	1	1	0.9266
3	4	4	1	1.1560
3	3	4	2	1.0140
3	4	3	1	1.0486
3	2	2	1	1.2890
3	1	4	2	0.9469
3	2	4	2	1.2185
3	4	2	1	1.1608
3	2	4	2	0.9392
3	3	2	1	0.9315
3	4	1	1	0.6279
3	2	3	2	1.0707
3	1	4	2	1.3247
3	1	4	2	0.9800
3	3	3	2	1.3400
3	3	1	1	1.3930
3	4	2	1	1.2171
3	4	3	2	1.2477
3	2	1	1	1.1952
3	3	1	1	0.7469
3	1	1	2	0.9708
3	4	1	1	0.8047
3	4	4	2	1.0614
3	1	4	2	0.8074
3	4	3	1	0.8828
3	3	3	2	1.0466
3	3	1	1	0.8299
3	3	2	1	0.9864
3	4	3	1	1.0631
3	2	1	1	1.1225
3	1	3	2	1.4830
3	4	4	2	1.0536
3	1	2	2	0.8637
3	2	2	2	1.6857
3	2	2	2	1.4722
3	1	4	2	1.1887
3	4	1	1	1.2452
3	1	4	2	0.8545
3	2	1	2	1.1761
3	1	3	2	1.2927
3	4	1	1	0.7648
3	1	3	2	0.6551
3	1	1	1	0.9626
3	2	3	1	1.0138
3	4	2	1	0.7227
3	3	1	1	0.9316
3	4	1	1	0.7455
3	3	1	2	0.9098
3	4	1	1	1.1508
3	4	4	1	0.8188
3	4	4	1	0.8696
3	4	2	1	0.7079
3	2	3	2	0.5968
3	4	1	1	0.8469
3	4	4	1	1.1201
3	2	3	2	0.6833
3	2	2	2	0.9600
3	3	1	1	0.7880
3	1	4	2	0.7838
3	2	4	2	0.7475
3	3	1	1	0.9215
3	2	2	1	0.9113
3	4	1	1	0.8355
3	2	1	2	0.8982
3	4	1	1	0.7102
3	2	1	1	1.2212
3	3	1	1	0.8620
3	3	2	2	1.0689
3	2	2	2	0.9372
3	1	4	2	0.7393
3	1	4	1	0.8546
3	3	4	2	0.6579
3	4	2	1	0.7960
3	2	1	2	0.6855
3	2	2	2	0.7622
3	4	3	1	0.7369
3	4	4	2	1.0514
3	2	4	2	0.7858
3	1	1	1	1.3469
3	2	4	2	0.7885
3	4	4	1	1.0203
3	2	1	2	1.2016
3	1	1	2	0.7816
3	3	2	1	0.7919
3	3	4	2	1.0398
3	4	4	2	0.7285
3	3	1	1	0.8754
3	2	2	2	1.0457
3	4	1	1	0.6148
3	1	1	2	0.9139
3	4	1	1	0.7741
3	1	4	2	0.6671
3	4	2	1	1.0174
3	3	3	1	0.9623
3	1	3	2	0.6905
3	4	1	1	0.6863
3	4	1	1	0.9030
3	2	4	2	0.7983
3	4	1	1	0.5939
3	2	1	1	0.8891
3	3	3	1	0.7517
3	1	4	2	0.6857
3	1	1	1	1.0336
3	3	3	2	0.8586
3	3	3	2	1.3012
3	2	3	2	0.7173
3	3	4	2	0.6964
3	1	1	2	0.8008
3	4	2	1	0.7285
3	4	1	1	0.6759
3	2	4	2	0.5742
3	4	1	1	0.8691
3	1	4	2	0.5295
3	4	2	1	0.6365
3	2	2	2	0.9690
3	4	1	1	0.5568
3	2	3	2	0.6427
3	4	3	1	1.5446
3	4	1	2	1.1854
3	2	2	2	0.7962
3	2	2	1	1.1660
3	1	4	2	0.6637
3	4	1	1	0.6533
3	2	4	2	0.5836
3	2	4	2	0.5887
3	4	3	1	0.6682
3	4	1	1	0.7957
3	3	4	2	1.4410
3	2	4	2	0.5919
3	1	4	2	1.1750
3	4	4	2	0.8578
3	3	3	1	0.8623
3	3	1	1	1.1730
3	3	3	1	0.6869
3	4	1	1	0.6584
3	2	2	2	0.8751
3	1	2	2	1.1511
3	3	4	2	0.8228
3	2	1	1	1.3651
3	1	3	2	0.8561
3	3	4	2	0.6364
3	4	3	1	0.7718
3	4	1	1	0.6875
3	3	1	1	1.2604
3	3	2	1	1.1861
3	4	4	1	0.6437
3	3	3	2	0.5941
3	2	4	2	0.8348
3	4	2	1	0.6305
3	2	2	2	0.7796
3	1	1	1	1.4211
3	1	1	1	1.1128
3	2	1	2	1.2011
3	3	2	1	0.7809
3	3	3	1	0.6513
3	1	4	2	0.6763
3	4	2	1	0.8443
3	1	3	2	0.5991
3	4	2	1	0.7843
3	3	3	1	0.8372
3	4	4	1	1.6489
3	4	3	2	0.7723
3	1	3	2	1.2123
3	1	1	2	0.7133
3	1	1	1	1.3950
3	4	4	1	0.9566
3	3	2	2	0.9742
3	4	2	1	0.6342
3	1	4	2	0.7555
3	3	1	1	0.8517
3	1	4	2	0.6744
3	2	2	2	1.0972
3	1	4	2	0.7286
3	4	2	1	0.7493
3	1	4	2	0.7484
3	3	2	1	0.7243
3	3	2	1	0.9134
3	1	3	2	1.0562
3	1	2	1	0.6223
3	2	4	2	1.1508
3	3	1	1	1.2494
3	2	4	2	0.6843
3	1	3	2	0.7295
3	2	2	2	0.8109
3	1	2	2	0.9893
3	3	4	1	0.5940
3	3	3	2	1.0400
3	4	1	1	0.7031
3	1	2	1	1.3128
3	4	2	1	0.8421
3	3	3	1	0.6608
3	1	4	2	0.7841
3	3	2	2	1.3640
3	2	3	2	1.1059
3	4	4	2	0.6940
3	3	1	1	1.7945
3	4	1	1	0.5799
3	3	2	1	0.7645
3	2	4	2	0.6708
3	1	4	2	0.6413
3	2	4	2	1.0607
3	4	1	1	0.9058
3	2	2	2	0.7828
3	3	3	1	1.3118
3	4	2	1	0.7348
3	4	4	1	0.6676
3	2	1	2	0.6899
3	4	3	1	0.6982
3	4	2	1	0.7103
3	4	3	1	0.6039
3	2	4	2	0.7835
3	3	1	1	0.7986
3	2	1	1	0.6676
3	3	1	1	0.6626
3	2	2	2	0.6724
3	4	2	1	0.9805
3	4	1	1	0.9940
3	3	3	1	0.6551
3	1	3	2	0.7911
3	2	2	2	0.8310
3	4	3	1	0.8734
3	2	2	1	0.8548
3	1	4	2	0.8369
3	4	1	1	0.5880
3	2	1	2	1.0897
3	4	2	2	1.3408
3	1	1	2	1.2812
3	4	2	1	0.7064
3	2	2	2	1.0248
3	1	4	2	0.6414
3	1	2	2	0.6444
3	1	1	1	0.7413
3	1	1	2	0.9250
3	2	4	2	0.6406
3	2	4	2	0.8057
3	1	1	1	1.0086
3	3	3	2	0.8398
3	3	1	1	0.7655
3	4	1	2	0.5443
3	4	3	1	0.8910
3	1	4	2	1.1089
3	4	4	1	0.6496
3	4	1	1	0.6575
3	2	1	1	1.5046
3	4	4	2	1.4310
3	1	1	1	1.6801
3	3	3	2	0.9438
3	2	2	1	0.8171
3	4	1	1	1.1364
3	2	1	1	1.4675
3	1	4	2	0.6184
3	1	3	1	0.7556
3	1	1	1	0.7497
3	4	4	1	0.9001
3	1	2	2	0.8779
3	1	3	1	1.1444
3	2	3	2	0.8094
3	3	4	2	1.2136
3	4	4	2	0.9930
3	1	3	2	0.7149
3	4	3	1	0.6503
3	1	4	2	0.9131
3	4	3	1	0.7430
3	2	2	1	1.4665
3	3	1	1	0.8149
3	1	4	2	0.6976
3	1	4	2	0.7655
3	4	4	1	0.9299
3	1	4	2	0.6091
3	3	3	1	0.7562
3	4	3	1	0.7864
3	3	3	2	1.1613
3	1	4	2	0.7174
3	1	3	2	0.6996
3	4	1	1	0.5616
3	4	3	2	1.3143
3	4	1	1	0.6895
3	4	1	1	0.6142
3	4	3	1	0.8620
3	4	1	1	0.8428
3	2	2	1	1.4662
3	4	4	1	0.7923
3	1	1	2	1.4254
3	4	2	1	0.6771
3	4	1	1	0.8546
3	2	2	2	2.1519
3	2	4	2	1.0364
3	2	3	2	0.8362
3	1	4	2	0.7699
3	2	1	1	0.4922
3	4	2	1	0.7708
3	1	1	2	0.8255
3	4	4	1	1.5800
3	1	4	2	0.7850
3	1	1	1	0.8542
3	1	4	2	0.5876
3	3	1	1	0.8592
3	4	4	2	1.4079
3	1	1	1	0.8176
3	1	1	1	0.9738
3	4	3	1	1.1687
3	1	4	2	1.1080
3	3	3	1	0.9296
3	3	4	2	1.2571
3	4	2	1	0.7247
3	3	3	2	1.0011
3	4	1	1	0.9358
3	2	2	2	0.8582
3	2	1	1	1.4266
3	2	4	2	0.5369
3	4	2	1	1.0777
3	2	4	2	0.7320
3	4	3	1	0.8155
3	3	2	2	0.9052
3	1	1	1	1.2307
3	3	4	2	0.8069
3	4	1	1	0.5742
3	4	3	1	1.5265
3	1	3	2	0.5404
3	3	4	2	0.5302
3	4	1	1	1.1197
3	3	2	2	0.5973
3	2	3	2	0.9185
3	3	1	1	0.6614
3	4	1	1	0.8520
3	3	1	2	1.1753
3	1	4	2	0.6204
3	2	2	1	1.3297
3	4	4	1	1.4040
3	4	4	2	0.9373
3	2	1	1	0.7147
3	4	1	1	0.8629
3	1	4	2	0.5150
3	4	4	2	1.7643
3	2	3	2	0.8409
3	1	4	2	0.7437
3	2	4	2	0.8683
3	1	3	2	0.6260
3	1	4	2	1.2578
3	2	4	2	1.0768
3	4	1	1	0.8062
3	2	2	1	1.3527
3	2	2	1	0.9628
3	1	1	1	0.6422
3	2	1	2	1.3575
3	3	3	1	2.2830
3	1	2	1	0.8363
3	3	3	1	1.1764
3	1	3	2	1.4596
3	1	3	2	0.8234
3	4	2	1	0.6625
3	2	2	2	1.0354
3	1	4	2	0.5592
3	1	4	2	1.4434
3	2	2	1	1.0795
3	3	3	2	0.7923
3	2	4	2	1.5572
3	2	2	2	1.1126
3	4	2	1	1.0453
3	2	4	2	0.7202
3	1	3	2	1.4510
3	2	4	2	2.1690
3	2	1	2	0.7553
3	4	1	1	1.2510
3	2	1	1	0.9168
3	3	4	2	1.3518
3	2	2	1	1.0874
3	1	4	2	0.9649
3	1	3	2	1.2158
3	3	2	2	1.2019
3	1	2	1	0.6493
3	1	4	2	0.7199
3	1	4	2	0.8064
3	2	2	2	0.9889
3	1	4	2	0.9936
3	4	2	1	0.5313
3	1	4	2	1.2536
3	2	3	2	1.1752
3	4	1	1	0.9712
3	2	4	2	0.7549
3	3	4	2	1.3795
3	1	4	2	0.8819
3	3	4	1	0.5049
3	2	4	2	0.6738
3	1	3	1	1.0920
3	1	4	2	0.8758
3	1	3	2	1.0132
3	4	2	1	0.7174
3	1	3	2	0.7471
3	4	2	1	1.4539
3	4	1	1	0.4684
3	4	1	1	0.6960
3	2	4	2	0.8773
3	3	2	2	1.2711
3	2	3	2	0.9604
3	4	1	1	0.9383
3	4	4	2	0.4044
3	3	3	1	0.4535
3	1	4	2	0.7158
3	4	2	1	0.8974
3	1	3	2	0.8688
3	1	4	2	0.7828
3	1	1	1	0.8939
3	1	1	2	1.3491
3	4	1	1	0.8585
3	4	1	1	0.6901
3	3	4	2	0.6776
3	4	4	2	0.5849
3	4	4	2	1.1172
3	1	4	2	1.2087
3	1	3	2	0.8212
3	1	4	2	0.7119
3	1	3	2	0.9469
3	1	2	2	0.6306
3	4	2	1	0.6624
3	1	4	2	0.6794
3	3	1	1	0.6203
3	3	3	1	0.6749
3	1	4	2	0.7306
3	4	3	1	0.5374
3	3	1	1	0.7975
3	1	4	2	0.6929
3	1	3	2	0.7232
3	4	1	1	0.6744
3	4	1	1	0.8491
3	1	3	2	0.9745
3	4	1	1	0.6496
3	2	4	2	0.8469
3	1	4	2	0.6878
3	4	4	1	0.8448
3	2	2	1	0.8254
3	1	2	2	0.7336
3	1	4	2	0.7845
3	3	4	2	1.2467
3	4	1	1	0.6429
3	4	3	1	0.7326
3	1	4	2	0.6420
3	2	4	1	0.9528
3	1	2	1	0.8039
3	3	1	1	0.9446
3	1	1	1	0.6793
3	2	1	2	1.1697
3	3	3	1	1.2247
3	3	4	2	0.6522
3	4	4	1	0.7068
3	3	3	2	0.7332
3	4	2	1	0.6762
3	3	1	1	0.7400
3	4	1	1	0.6969
3	3	2	1	0.5573
3	1	1	2	0.7223
3	1	4	2	0.8181
3	3	1	1	0.6568
3	4	2	1	0.6140
3	2	3	2	0.7232
3	2	3	2	0.8190
3	1	4	2	0.7106
3	1	3	1	0.7278
3	2	4	2	0.5425
3	3	3	1	0.5840
3	1	4	2	0.8229
3	1	4	1	0.5559
3	4	1	1	0.7827
3	1	1	1	0.8090
3	1	1	2	0.7270
3	3	2	1	0.7285
3	3	2	1	0.6772
3	1	2	2	0.6693
3	2	1	1	0.8131
3	2	1	1	0.9272
3	2	2	2	0.9309
3	1	1	1	1.2684
3	3	1	2	0.6882
3	2	1	1	0.7492
3	1	3	1	0.9220
3	3	2	1	0.5283
3	3	1	1	0.4265
3	3	4	2	0.8199
3	1	4	2	0.4202
3	1	1	1	0.5185
3	4	1	1	1.1145
3	2	2	1	0.5754
3	4	1	2	0.7371
3	3	3	1	0.4803
3	1	1	2	0.6560
3	4	4	2	0.8312
3	2	1	1	0.6356
3	3	3	1	0.9842
3	1	1	1	0.7348
3	4	1	1	0.3294
3	3	3	1	0.9341
3	2	2	1	0.7962
3	4	1	1	0.3522
3	4	3	1	0.4219
3	3	3	1	1.6618
3	4	1	1	0.4609
3	1	3	2	0.5953
3	4	1	1	0.7672
3	3	2	2	0.3877
3	2	1	1	0.4328
3	3	3	2	0.5933
3	1	4	2	0.3423
3	2	1	1	0.9804
3	1	4	2	1.1514
3	4	3	1	0.4956
3	2	4	2	0.6165
3	1	3	2	0.6554
3	3	2	2	0.4785
3	4	2	1	0.6515
3	3	1	1	0.9190
3	4	4	1	0.7194
3	1	4	2	0.6068
3	1	4	2	0.6143
3	1	2	1	0.8617
3	4	3	1	0.6883
3	4	4	1	0.4968
3	1	4	2	0.4792
3	1	4	2	0.7074
3	4	2	1	0.7226
3	3	3	2	0.6048
3	3	1	1	0.5623
3	3	4	2	0.8565
3	4	1	1	0.7583
3	1	4	2	0.7310
3	3	3	2	0.8390
3	1	4	2	0.7905
3	1	4	2	0.6158
3	4	2	1	0.5987
3	1	4	2	0.5263
3	4	1	1	0.5509
3	2	4	2	0.9566
3	2	2	2	0.5851
3	2	4	2	1.1209
3	4	4	1	0.6315
3	2	1	1	0.8306
3	3	2	2	0.8387
3	3	1	2	1.1521
3	2	3	2	0.6435
3	1	2	2	0.5879
3	2	3	2	0.5835
3	4	2	1	0.7780
3	2	2	1	0.9251
3	2	2	2	1.0091
3	3	3	1	0.8439
3	4	2	1	0.7032
3	4	2	1	0.7035
3	3	2	1	0.5396
3	2	1	1	1.4427
3	1	3	2	0.6567
3	1	3	2	0.5665
3	2	4	2	0.7481
3	3	3	2	0.9103
3	2	3	1	0.7953
3	4	4	2	0.6917
3	4	1	1	0.7235
3	1	4	2	0.5361
3	2	4	2	0.5568
3	4	2	1	0.6362
3	1	1	1	0.9796
3	2	3	2	0.5608
3	3	3	2	1.1448
3	4	4	2	0.8206
3	1	1	2	0.7737
3	2	4	2	0.8006
3	1	4	2	0.5827
3	3	1	1	0.6447
3	3	4	2	0.9416
3	2	1	1	0.6360
3	3	2	1	1.0943
3	3	2	1	0.7409
3	3	3	2	0.6444
3	1	4	2	0.7499
3	1	4	2	0.6209
3	4	4	1	0.7563
3	3	3	1	1.2180
3	1	4	2	0.6209
3	3	1	2	1.1288
3	1	4	2	0.7132
3	1	2	2	0.9120
3	3	4	1	1.1428
[truncated: 19,394 more rows]
