# Supplementary material for: Value-based decision making via sequential sampling with hierarchical competition and attentional modulation
Source: PLoS One. 2017 Oct 27;12(10):e0186822. doi: 10.1371/journal.pone.0186822 (PMC5659783; doi:10.1371/journal.pone.0186822)
Supplement: S1 File — All data sets are included. (ZIP) [file pone.0186822.s001.zip › Colas_2017_data/JC2.txt]

1	4	4	2	2.1379
1	4	2	1	1.8186
1	3	1	1	1.3417
1	4	1	1	1.3859
1	3	4	2	2.2822
1	4	4	1	1.6320
1	1	3	1	1.5893
1	1	3	2	2.0553
1	4	4	2	2.4915
1	1	4	2	1.4592
1	4	3	1	1.9240
1	3	3	1	2.9686
1	1	4	2	1.3282
1	4	2	2	2.9023
1	2	1	1	2.3479
1	3	1	1	2.0304
1	1	3	2	2.7888
1	2	4	2	2.7231
1	4	1	1	2.5568
1	3	2	1	2.4566
1	2	1	1	1.8852
1	3	4	2	2.8934
1	2	2	2	3.1758
1	3	3	2	2.9932
1	1	4	2	1.5309
1	1	3	2	3.1396
1	4	2	1	2.1557
1	2	3	2	2.7001
1	2	2	1	2.4843
1	4	1	1	1.8076
1	2	4	2	1.4838
1	3	1	1	3.0652
1	3	2	2	2.6734
1	4	3	1	2.7845
1	1	1	2	3.0122
1	3	2	1	2.4594
1	3	2	2	2.7208
1	4	3	1	1.9074
1	2	4	2	2.6241
1	3	3	2	2.4364
1	3	4	2	1.2899
1	1	4	2	2.0336
1	2	4	2	3.2623
1	4	3	2	3.2513
1	1	4	2	1.6744
1	3	4	2	1.9779
1	2	1	1	2.9293
1	3	1	1	2.1146
1	4	4	1	3.2381
1	3	1	1	3.1616
1	2	2	1	4.2543
1	4	1	1	2.4300
1	3	4	2	3.3491
1	3	1	1	2.4934
1	3	4	2	1.9398
1	1	4	2	2.0352
1	3	3	1	2.1294
1	1	3	1	2.5998
1	1	4	2	1.5390
1	4	4	2	2.0822
1	1	1	1	1.7784
1	4	1	1	2.0227
1	2	3	2	2.4904
1	1	4	2	1.3499
1	2	1	1	2.4061
1	4	2	1	2.3933
1	3	4	2	2.4915
1	1	3	2	2.5651
1	3	4	2	2.1354
1	1	3	2	1.4571
1	3	1	1	2.0334
1	3	2	1	2.0514
1	3	3	1	2.2172
1	1	4	2	2.5367
1	2	2	2	1.7833
1	4	1	1	1.7668
1	2	2	2	3.0690
1	3	3	2	2.6253
1	2	4	2	1.6614
1	1	2	2	2.1904
1	3	2	1	2.6813
1	1	2	1	2.1939
1	1	4	2	1.4610
1	2	1	1	2.3838
1	1	2	2	2.6649
1	4	3	1	1.7598
1	4	1	1	1.6899
1	2	4	2	2.6795
1	1	4	2	1.4955
1	4	1	1	1.6796
1	4	1	1	1.8589
1	4	1	1	1.9112
1	2	2	1	1.8166
1	1	4	2	1.4380
1	4	4	2	1.4195
1	3	3	2	2.3473
1	2	4	2	1.6373
1	2	3	1	2.6329
1	1	3	2	2.3602
1	1	4	2	1.4882
1	4	3	1	2.3667
1	4	4	2	2.5502
1	4	4	1	2.0335
1	3	4	2	2.2684
1	4	4	1	2.3399
1	2	2	1	2.2619
1	2	2	1	2.3423
1	1	2	1	2.1007
1	1	3	2	2.1526
1	2	1	1	2.0066
1	3	3	2	2.3373
1	4	1	1	1.7527
1	4	4	1	1.7413
1	2	4	2	2.4028
1	1	1	1	1.6662
1	1	3	2	2.1398
1	1	4	2	1.2179
1	1	3	2	2.1103
1	1	2	1	2.0028
1	4	4	2	2.1243
1	1	1	1	2.1410
1	2	2	1	2.4352
1	1	4	2	1.6034
1	2	2	2	2.4735
1	1	4	2	2.6820
1	1	3	2	2.2581
1	1	2	2	2.2145
1	4	4	2	2.2513
1	2	4	2	2.3272
1	4	1	1	2.0399
1	3	1	1	2.4000
1	4	2	1	3.0032
1	4	3	1	1.8056
1	1	3	2	2.3864
1	2	4	2	2.0536
1	1	3	2	2.2865
1	4	1	1	1.9488
1	1	4	2	1.3267
1	1	1	1	1.6304
1	2	4	2	2.1056
1	1	1	2	1.6554
1	2	4	2	2.1832
1	2	2	1	2.3490
1	1	3	2	2.2125
1	3	2	1	1.9528
1	4	2	1	1.8934
1	4	4	2	2.9859
1	3	4	2	1.4102
1	4	3	1	3.0800
1	3	1	1	2.3517
1	2	4	2	1.5704
1	1	2	2	2.7974
1	3	3	1	2.4610
1	4	4	1	2.3958
1	2	4	2	2.5833
1	4	1	1	2.5498
1	3	3	2	1.8929
1	1	4	2	1.9044
1	3	2	1	2.4232
1	3	3	1	2.3968
1	1	4	2	2.8915
1	3	4	2	1.6827
1	2	2	2	2.7009
1	2	4	2	2.6612
1	2	4	2	1.2775
1	4	4	1	1.8135
1	1	4	2	1.6038
1	1	2	1	3.5005
1	1	4	2	2.8348
1	2	3	1	2.6728
1	4	1	1	2.0991
1	1	4	2	2.7014
1	3	1	2	2.8699
1	2	1	2	3.0019
1	1	3	2	1.8121
1	2	4	2	2.8350
1	3	3	1	2.8597
1	4	2	1	2.5788
1	2	3	2	2.2921
1	1	1	1	2.4257
1	3	3	1	2.3202
1	4	3	2	3.0501
1	3	4	2	1.5992
1	4	1	1	2.2280
1	1	4	2	2.9140
1	2	3	1	2.7274
1	1	4	2	1.7876
1	1	1	2	3.4224
1	4	2	1	2.7016
1	1	1	1	2.4604
1	1	3	2	3.0845
1	4	2	1	2.7314
1	4	1	1	2.3667
1	2	2	2	2.7377
1	2	3	2	1.9605
1	3	3	2	1.7398
1	1	4	2	1.5946
1	4	3	1	2.2847
1	1	4	2	1.8205
1	4	4	1	2.5002
1	4	1	1	2.2874
1	3	1	1	2.5592
1	4	4	2	2.5790
1	1	4	2	1.6358
1	4	1	1	2.1602
1	3	2	1	2.4500
1	4	1	1	2.0548
1	1	4	2	2.8305
1	2	4	2	2.2107
1	2	4	2	1.4274
1	3	2	2	2.7563
1	3	3	2	2.4803
1	3	4	2	1.4629
1	4	1	1	2.1935
1	3	1	1	2.0608
1	3	4	2	2.4177
1	3	3	1	2.1734
1	1	4	2	1.4024
1	2	4	2	2.0349
1	4	1	1	2.0379
1	1	4	2	2.7641
1	4	1	1	1.7735
1	3	3	2	2.7194
1	4	1	1	2.3618
1	2	2	1	2.1954
1	3	1	2	2.0319
1	3	1	2	2.9909
1	2	1	1	2.3456
1	1	3	2	1.7979
1	4	1	1	2.1861
1	1	1	2	2.6605
1	1	4	2	2.0895
1	3	4	2	1.7190
1	1	4	2	1.9462
1	3	2	1	2.0584
1	4	3	2	2.3456
1	2	3	1	2.6919
1	1	1	1	1.8091
1	3	3	1	2.1097
1	2	3	2	1.7538
1	1	3	2	2.5242
1	1	4	2	2.4907
1	1	1	2	1.4672
1	4	1	1	2.1915
1	2	4	2	2.4095
1	1	2	2	2.5768
1	3	1	1	2.2133
1	2	4	2	1.2135
1	1	3	2	1.5851
1	3	2	1	1.9640
1	4	4	2	1.4273
1	1	1	1	3.0582
1	1	4	2	1.6094
1	2	2	2	2.4987
1	4	2	1	1.9920
1	2	2	1	2.1002
1	1	3	2	1.4498
1	3	2	2	2.1515
1	1	4	2	2.3278
1	3	3	1	2.0713
1	4	1	1	1.6906
1	2	1	1	2.3080
1	2	2	1	2.0774
1	4	1	1	2.2010
1	3	2	2	2.7511
1	4	2	1	2.1041
1	4	4	1	1.9283
1	4	3	1	1.8164
1	2	2	2	2.3558
1	3	3	1	2.0410
1	1	2	1	2.0812
1	2	2	2	2.0145
1	1	2	2	1.7036
1	3	2	2	1.3807
1	4	1	1	1.9403
1	3	3	1	1.9304
1	2	3	1	2.0093
1	1	2	2	2.4833
1	4	3	1	2.0247
1	1	3	2	1.8260
1	4	2	1	1.8206
1	1	3	2	1.7013
1	2	2	1	2.1308
1	3	3	2	2.3566
1	4	1	1	2.4455
1	3	3	2	2.4413
1	1	2	2	1.5051
1	4	2	1	1.8643
1	3	2	1	1.8023
1	4	1	1	1.9135
1	2	4	2	1.5133
1	4	2	1	1.6907
1	3	1	1	1.9393
1	3	1	1	2.0663
1	2	1	1	2.1856
2	2	4	2	2.2726
2	1	2	2	1.3464
2	4	3	1	1.0578
2	3	1	1	1.2735
2	2	2	1	1.5923
2	2	4	2	0.9852
2	1	4	2	1.0133
2	2	4	2	0.8453
2	1	2	2	1.1975
2	1	3	2	0.9539
2	4	1	2	1.1937
2	3	3	1	1.4207
2	2	1	1	1.8442
2	2	3	2	1.3644
2	2	3	1	2.0312
2	2	3	2	2.0086
2	4	1	1	0.9522
2	2	3	2	1.8828
2	3	1	1	1.1741
2	4	1	1	0.9986
2	1	4	2	1.3235
2	4	3	1	0.8148
2	4	3	1	0.9147
2	3	2	1	1.3455
2	1	4	2	0.7974
2	1	4	2	1.1106
2	4	2	1	0.8817
2	3	2	1	1.9782
2	2	2	2	1.2583
2	1	2	2	1.3461
2	1	4	2	1.1712
2	3	3	2	1.2707
2	1	4	2	0.7431
2	4	2	1	0.7054
2	3	2	1	1.4310
2	4	2	1	1.1904
2	4	1	1	0.9726
2	2	1	2	1.2818
2	3	3	1	1.3390
2	1	4	2	1.0479
2	2	3	2	1.8214
2	2	1	1	1.7051
2	3	2	1	1.4889
2	1	4	2	1.2808
2	2	3	2	1.1435
2	4	4	1	1.8670
2	2	2	2	1.5246
2	4	1	1	0.9487
2	1	1	2	1.3493
2	1	4	2	1.3402
2	2	2	2	1.3374
2	2	2	2	1.7764
2	1	3	2	1.3998
2	4	4	1	1.1123
2	3	3	2	1.6465
2	1	4	2	0.9009
2	4	3	1	1.1718
2	1	4	2	0.7867
2	4	1	1	1.5366
2	2	4	2	1.2024
2	3	3	2	1.8344
2	3	3	2	1.3682
2	2	2	2	2.3582
2	4	3	1	1.4153
2	4	1	1	1.4402
2	2	2	2	1.0947
2	1	4	2	1.1059
2	4	4	1	1.8233
2	3	3	2	1.5262
2	4	1	1	1.0702
2	4	4	2	1.0184
2	3	2	1	1.5234
2	3	3	2	1.2887
2	4	1	1	1.7846
2	2	4	2	1.5520
2	1	1	1	2.1700
2	2	4	2	1.0538
2	1	1	1	1.7918
2	4	1	1	1.4210
2	1	4	2	1.6308
2	2	1	2	2.1572
2	4	2	1	1.1561
2	4	1	1	1.1235
2	4	1	1	1.6673
2	1	4	2	1.3072
2	1	4	2	1.4881
2	1	4	2	1.4714
2	4	1	1	1.1535
2	4	2	1	1.3305
2	4	3	1	2.5969
2	3	3	2	1.4174
2	1	4	2	0.9699
2	3	1	1	1.2408
2	1	3	1	0.9162
2	2	2	2	1.9026
2	3	4	2	1.0940
2	4	2	1	0.9489
2	1	2	2	1.0411
2	2	4	2	1.0256
2	3	1	1	1.3299
2	3	1	1	1.7132
2	1	4	2	0.7957
2	2	2	1	1.0397
2	3	4	2	0.6745
2	1	4	2	1.3152
2	4	4	1	1.4469
2	2	4	2	0.9641
2	4	2	1	0.8411
2	1	1	1	1.1933
2	4	1	1	1.3268
2	1	2	2	1.0905
2	4	2	1	1.0431
2	4	1	1	0.7540
2	3	3	2	1.3628
2	1	3	2	1.4181
2	2	3	2	1.6816
2	1	4	2	0.9276
2	1	3	2	1.3859
2	1	3	2	1.2547
2	4	2	1	1.1667
2	4	1	1	1.1798
2	1	1	2	1.0745
2	4	2	1	0.8542
2	3	2	1	2.2550
2	1	3	2	1.2717
2	1	1	2	1.7876
2	4	4	2	0.9093
2	1	4	2	0.9215
2	2	3	2	1.6896
2	4	1	1	0.9520
2	4	1	1	0.9143
2	3	1	1	1.3218
2	1	3	2	1.2551
2	1	3	2	1.1309
2	4	2	1	1.1414
2	3	1	1	1.5047
2	2	2	1	1.7995
2	2	1	1	1.3441
2	4	2	1	1.2721
2	1	4	2	1.1778
2	1	1	1	1.4496
2	2	1	1	2.3674
2	1	3	2	2.2996
2	3	3	2	1.4800
2	2	2	2	2.2773
2	3	4	2	0.9651
2	4	3	1	0.9831
2	3	2	2	1.1113
2	3	3	1	1.5218
2	2	4	2	1.6434
2	3	2	1	1.8111
2	4	4	2	0.9889
2	1	3	2	1.2395
2	2	1	1	2.5520
2	2	4	2	0.9527
2	2	3	2	1.4722
2	1	3	2	1.1077
2	1	4	2	1.7060
2	4	3	1	0.8606
2	2	3	2	0.9056
2	1	3	2	1.5301
2	4	1	1	1.6482
2	2	4	2	0.9517
2	1	2	2	1.6823
2	2	4	2	1.0151
2	1	4	2	1.3717
2	1	4	2	0.9002
2	4	3	1	1.0189
2	3	2	1	1.4753
2	4	4	1	1.4226
2	4	1	1	1.2055
2	4	2	1	0.9714
2	3	1	1	2.1607
2	3	1	1	1.5733
2	4	2	1	3.1651
2	3	4	2	1.1755
2	3	4	2	1.3625
2	2	4	2	1.1006
2	1	4	2	1.7976
2	1	4	2	1.2977
2	2	1	1	3.1036
2	3	3	2	1.7528
2	1	4	2	1.2589
2	3	1	1	3.2464
2	4	4	2	3.4041
2	2	4	2	1.5453
2	2	4	2	2.6156
2	2	4	2	1.4771
2	1	4	2	1.1532
2	4	4	2	1.7495
2	3	4	2	1.7529
2	1	4	2	1.3412
2	4	1	1	1.6874
2	2	4	2	1.3203
2	3	4	2	0.9860
2	1	3	2	1.0195
2	4	4	2	1.4349
2	4	3	1	1.6664
2	1	2	2	1.9711
2	1	3	2	2.1878
2	2	4	2	0.9903
2	4	2	1	1.1761
2	1	1	2	1.5157
2	1	2	2	1.4502
2	3	3	2	2.0418
2	1	2	1	1.6041
2	1	4	2	0.9289
2	1	4	2	0.8227
2	2	4	2	1.5059
2	3	1	1	0.9714
2	1	4	2	0.6778
2	2	2	1	1.0532
2	4	3	1	1.6617
2	2	2	2	0.9582
2	3	3	2	1.2379
2	4	4	2	0.7196
2	2	3	1	1.7099
2	4	1	1	1.5186
2	4	3	1	1.2726
2	3	4	2	1.2898
2	2	3	2	1.2518
2	3	1	1	1.3031
2	1	2	2	1.0756
2	4	2	1	1.0556
2	4	1	1	0.9430
2	2	3	2	1.7079
2	3	3	2	1.3441
2	2	4	2	0.9186
2	4	3	1	1.2541
2	2	2	1	1.6388
2	4	3	1	1.3890
2	4	1	1	1.0117
2	4	4	1	0.8198
2	3	4	2	0.9107
2	2	1	1	1.3998
2	3	3	2	1.3954
2	4	1	1	0.8677
2	1	4	2	1.2257
2	3	4	2	1.2022
2	1	1	1	1.7600
2	2	4	2	0.7805
2	4	1	1	0.8504
2	2	1	1	1.0245
2	4	4	1	1.6851
2	2	2	2	2.0859
2	3	3	2	1.4259
2	1	4	2	1.3668
2	2	4	2	0.7608
2	1	4	2	1.1862
2	2	4	2	1.1349
2	1	3	2	1.0884
2	4	1	1	0.8777
2	1	3	2	1.0599
2	3	3	2	0.9629
2	3	1	1	1.4618
2	4	1	1	1.0087
2	2	3	2	1.4147
2	1	4	2	0.9908
2	3	2	1	0.9954
2	4	3	1	0.8827
2	4	3	1	0.8165
2	1	4	2	0.7714
2	1	3	2	1.2285
2	1	2	1	1.3016
2	4	2	1	1.2222
2	1	4	2	1.1364
2	1	4	2	1.8522
2	1	3	2	1.6017
2	4	4	2	1.1127
2	1	1	2	1.9275
2	4	2	1	1.1716
2	2	3	2	0.9599
2	3	2	1	1.2106
2	1	4	2	0.8783
2	3	3	2	1.4012
2	4	1	1	0.9951
2	2	2	2	1.7138
2	4	1	1	0.9187
2	4	1	1	0.9133
2	4	4	1	1.3529
2	4	4	1	1.1927
2	4	4	2	1.4397
2	3	2	1	1.5249
2	4	1	1	0.9433
2	1	3	2	1.0713
2	2	1	1	1.4136
2	3	1	1	1.0913
2	1	4	2	0.8866
2	1	2	2	0.9737
2	1	1	2	1.2813
2	1	4	2	1.1431
2	2	4	2	0.7964
2	1	1	2	1.3919
2	1	2	2	2.0221
2	3	1	1	1.8949
2	4	4	2	0.9387
2	1	2	2	1.4164
2	1	4	2	1.6754
2	4	4	1	1.4260
2	1	2	2	1.4119
2	4	1	1	0.7310
2	1	4	2	1.3728
2	2	2	1	1.1947
2	1	1	1	0.9533
2	3	1	1	1.7982
2	1	1	2	1.7382
2	1	1	1	1.3444
2	4	4	2	1.3332
2	1	2	1	1.9989
2	2	2	1	1.4105
2	3	1	1	1.1597
2	3	2	2	1.4903
2	4	4	1	1.6638
2	3	1	1	1.7563
2	1	4	2	0.8917
2	1	3	2	1.0020
2	2	2	2	2.0845
2	1	2	2	1.2925
2	1	4	2	0.7946
2	2	3	2	1.4520
2	1	1	2	1.8302
2	3	3	1	1.1697
2	1	4	2	0.8428
2	1	4	2	1.0542
2	1	1	1	1.1764
2	4	1	1	0.8991
2	1	3	1	1.3454
2	3	4	2	0.9212
2	3	2	1	1.0980
2	1	1	2	1.6696
2	3	1	2	1.0493
2	4	1	1	0.9663
2	2	2	2	1.5827
2	3	4	2	0.9523
2	2	2	1	1.3481
2	1	1	2	0.8969
2	3	4	2	1.0844
2	3	1	1	1.5331
2	2	1	2	1.0875
3	1	3	2	1.0826
3	1	2	2	0.8324
3	4	2	1	0.6827
3	2	4	1	1.2108
3	2	1	2	1.3395
3	3	2	1	1.0984
3	2	2	2	0.9260
3	3	2	1	1.0270
3	1	4	2	0.7283
3	1	4	2	0.7045
3	4	2	1	1.1025
3	1	1	1	1.0749
3	2	1	1	1.5118
3	4	4	2	0.8684
3	2	4	1	0.9958
3	1	4	1	1.2982
3	1	4	2	0.6782
3	1	3	2	1.4336
3	2	3	2	1.5021
3	1	4	2	1.0337
3	3	3	2	1.5043
3	1	4	2	1.1618
3	4	4	2	1.0699
3	3	4	2	1.2352
3	4	1	1	0.9137
3	2	4	2	1.1000
3	2	1	2	0.9956
3	1	4	2	0.9506
3	4	4	1	1.0650
3	2	4	2	1.0297
3	4	2	1	1.0823
3	4	4	2	1.0987
3	1	3	2	0.8849
3	2	4	2	1.0151
3	3	4	2	0.9126
3	1	4	2	1.1852
3	3	4	1	1.0410
3	2	1	1	1.1639
3	4	1	2	1.4962
3	4	2	1	1.1468
3	2	3	2	1.7475
3	1	1	2	1.3919
3	4	1	1	4.5366
3	2	1	1	1.6595
3	2	4	2	1.0017
3	2	2	2	1.8747
3	1	3	2	1.3670
3	1	1	1	1.0978
3	2	1	1	2.1386
3	1	4	2	1.5791
3	1	4	1	3.5490
3	4	1	1	0.8694
3	3	3	2	1.0241
3	4	4	1	2.3824
3	4	1	1	1.0330
3	2	4	2	0.8644
3	4	3	1	1.3372
3	1	3	2	1.1035
3	4	2	1	1.3997
3	4	2	1	0.7511
3	1	3	2	1.6299
3	4	1	1	0.7913
3	3	3	2	1.2122
3	1	1	2	0.9939
3	4	4	1	2.3066
3	3	4	1	1.2085
3	3	4	2	1.2855
3	3	2	1	1.4274
3	4	1	1	0.9963
3	4	1	1	1.2065
3	3	1	1	1.4009
3	3	3	2	1.0777
3	1	3	2	3.0479
3	3	3	1	0.8070
3	2	3	1	0.7128
3	3	3	1	0.9491
3	4	1	1	0.7907
3	1	4	1	0.9774
3	3	2	1	0.6857
3	4	1	2	1.2881
3	2	1	2	0.6864
3	1	4	2	1.5325
3	4	1	1	0.6339
3	1	4	2	0.6866
3	4	1	1	0.6489
3	2	4	2	0.9442
3	3	3	1	1.5556
3	1	4	2	0.6043
3	1	3	2	1.0598
3	4	1	1	0.6517
3	1	2	1	0.7595
3	2	1	1	1.1413
3	4	1	1	0.8361
3	1	4	2	1.3231
3	4	4	1	0.8143
3	3	1	2	1.6945
3	4	3	1	0.8937
3	1	1	1	1.3490
3	2	1	2	1.3404
3	1	3	2	1.0405
3	1	1	2	1.3096
3	1	2	2	1.3704
3	4	2	1	1.3681
3	2	2	2	1.2362
3	3	1	2	2.6908
3	3	2	1	1.2825
3	2	2	2	1.5720
3	4	1	1	1.0248
3	1	4	1	1.5842
3	2	4	1	1.7317
3	1	4	2	1.2294
3	2	1	1	1.3138
3	1	1	1	1.0703
3	1	4	2	0.8658
3	1	2	2	1.3170
3	4	3	2	0.9633
3	3	1	1	1.4650
3	3	1	2	0.8307
3	3	3	2	1.4248
3	1	3	1	1.2176
3	3	1	1	0.9795
3	1	4	2	0.8077
3	3	2	1	1.5612
3	1	2	2	0.9385
3	2	4	1	1.1185
3	2	4	2	1.4289
3	4	2	1	1.4909
3	1	3	2	0.9742
3	4	1	1	0.8907
3	4	3	1	1.6088
3	4	2	1	1.3964
3	1	3	1	1.3990
3	4	3	1	0.7586
3	4	4	1	0.5828
3	4	4	1	0.5766
3	4	3	2	0.8334
3	2	2	2	0.8226
3	3	1	1	1.1425
3	1	4	2	0.5701
3	2	2	2	1.7681
3	1	4	2	1.0571
3	4	1	1	0.7833
3	4	1	1	1.3942
3	3	2	1	1.1575
3	1	4	2	0.6991
3	2	1	2	2.3522
3	4	1	2	1.3674
3	1	2	2	1.4473
3	1	1	2	1.8163
3	4	4	2	0.7678
3	3	2	1	1.1122
3	4	2	1	0.7095
3	4	1	1	1.1757
3	2	4	2	0.9169
3	3	1	1	1.1279
3	2	2	1	1.5102
3	2	3	2	1.4509
3	3	2	1	1.3731
3	1	4	2	0.7848
3	3	1	1	1.1016
3	4	1	1	1.3162
3	3	1	1	0.9190
3	1	1	1	1.1593
3	4	1	2	1.4470
3	2	2	1	1.1400
3	4	3	1	1.1585
3	2	1	1	1.0519
3	4	1	1	0.7846
3	4	1	1	0.8546
3	3	2	1	1.0982
3	3	3	1	0.8921
3	4	3	2	1.5978
3	3	1	1	1.0967
3	2	4	1	1.2356
3	4	1	1	1.1858
3	1	4	2	1.0678
3	3	1	1	1.0233
3	1	4	2	1.1835
3	1	4	2	1.6854
3	4	2	1	0.9898
3	4	1	1	1.2859
3	1	4	1	1.7867
3	4	1	1	1.2609
3	2	3	2	0.9886
3	3	1	2	1.9915
3	1	3	2	1.5150
3	4	3	1	0.9447
3	3	3	2	1.0160
3	2	1	2	1.2635
3	3	4	2	1.0746
3	1	4	2	0.9161
3	4	1	1	1.8952
3	3	3	1	1.3756
3	4	1	1	2.5154
3	3	3	2	0.9666
3	4	1	1	1.2085
3	2	3	2	1.0721
3	4	2	1	1.1904
3	1	1	1	1.6367
3	1	4	2	1.7241
3	2	1	2	1.4514
3	1	3	2	0.8893
3	4	4	1	1.7687
3	4	1	1	1.2326
3	1	4	2	1.4772
3	3	1	1	1.2191
3	3	3	1	1.1545
3	1	4	2	0.7065
3	2	4	1	0.7940
3	1	4	2	0.6355
3	3	1	1	0.7413
3	2	2	1	2.2712
3	3	3	1	0.8739
3	2	2	2	1.3733
3	3	3	2	1.5671
3	4	3	1	0.8127
3	3	1	1	0.8925
3	2	4	2	0.9655
3	1	1	2	1.7466
3	2	1	1	0.9404
3	3	3	1	1.2056
3	2	3	1	1.5667
3	1	1	1	1.3466
3	2	2	1	1.3925
3	1	3	2	0.8945
3	1	3	2	1.2615
3	1	2	2	1.5359
3	4	2	1	1.0979
3	2	2	1	1.0964
3	3	3	1	1.1073
3	4	3	1	0.7337
3	2	3	2	0.8989
3	1	4	2	1.0286
3	2	3	2	1.0188
3	4	1	1	1.1121
3	4	4	2	0.7648
3	3	4	2	0.9963
3	2	4	2	0.6307
3	1	4	2	0.7938
3	2	4	2	1.0595
3	1	3	2	0.9693
3	3	2	1	0.6871
3	1	2	2	1.1032
3	3	2	2	1.3956
3	1	1	2	1.7644
3	2	2	2	1.3912
3	1	1	1	0.8716
3	3	3	1	0.9486
3	2	2	2	1.0013
3	2	2	2	0.8963
3	2	1	2	1.3399
3	1	4	2	1.3400
3	1	4	2	1.8992
3	2	2	2	1.0789
3	1	1	1	1.1244
3	4	1	1	1.2404
3	3	3	2	1.5236
3	1	2	2	1.7092
3	3	2	1	1.8383
3	2	1	2	1.5002
3	3	2	1	1.4987
3	2	2	1	1.3640
3	2	3	1	1.2800
3	1	4	2	0.6749
3	2	4	2	0.6302
3	1	1	1	1.0994
3	4	3	2	0.7806
3	1	3	2	1.5257
3	3	4	2	0.5157
3	3	2	1	0.9967
3	4	2	2	1.3930
3	1	2	2	0.7285
3	4	4	1	0.6289
3	4	4	2	1.1245
3	4	4	1	0.6584
3	2	2	1	0.7831
3	4	2	1	0.6307
3	4	1	1	0.7544
3	1	4	2	0.6770
3	2	4	1	0.9415
3	2	2	1	0.9699
3	2	3	2	1.7900
3	4	3	1	1.3716
3	1	3	2	0.9687
3	1	1	1	1.0999
3	4	1	2	1.2688
3	1	4	1	0.9941
3	1	4	2	0.7057
3	1	4	1	1.1834
3	4	4	1	0.8868
3	3	4	2	0.9697
3	4	2	1	0.5842
3	2	4	2	0.6310
3	1	4	2	0.5704
3	2	4	2	0.5221
3	1	3	2	0.9697
3	3	1	1	0.9542
3	4	3	1	0.8475
3	1	3	2	0.5813
3	4	3	1	0.7416
3	1	1	2	1.5331
3	4	3	1	0.6857
3	1	1	1	1.0614
3	3	3	1	1.2389
3	3	1	1	0.7648
3	2	3	2	0.7314
3	2	3	2	0.6465
3	4	1	1	1.0812
3	4	2	1	0.5493
3	1	3	2	0.5959
3	2	1	1	1.0908
3	1	1	1	0.7351
3	4	1	1	1.2648
3	2	4	2	0.7960
3	2	2	1	1.1365
3	4	4	2	0.5477
3	2	2	2	0.9634
3	4	3	1	0.8701
3	4	2	1	0.5230
3	4	4	1	0.6507
3	4	4	2	1.0979
3	3	2	1	0.8295
3	1	3	2	0.9369
3	4	1	1	0.7762
3	4	4	1	0.9895
3	1	4	2	0.7847
3	1	4	2	0.7032
3	4	4	1	0.7300
3	4	3	1	0.7456
3	4	1	1	0.9476
3	1	1	2	1.6039
3	3	4	2	0.8141
3	2	3	2	1.3975
3	2	4	2	0.8066
3	3	3	1	0.9237
3	3	3	2	1.6384
3	4	1	1	1.0199
3	4	1	1	1.1845
3	4	2	1	0.8959
3	1	1	1	1.0176
4	1	3	2	1.1773
4	4	1	1	0.8074
4	1	4	2	0.6435
4	4	2	1	0.8191
4	1	1	1	0.9558
4	4	1	1	1.0904
4	1	1	2	1.5666
4	4	4	2	0.9501
4	1	1	1	1.1954
4	2	3	2	1.1347
4	1	1	1	1.1956
4	3	2	1	1.5664
4	3	4	2	1.4134
4	1	1	2	1.6131
4	2	2	1	1.4874
4	1	4	2	0.8875
4	2	4	2	0.7822
4	1	4	2	0.9387
4	4	3	1	0.7851
4	4	2	1	1.3393
4	2	4	2	2.0687
4	2	4	2	1.0223
4	4	1	1	0.9486
4	2	3	2	1.2521
4	4	1	1	1.2604
4	4	3	1	1.2028
4	4	3	2	1.8846
4	2	4	2	0.9563
4	3	1	1	1.7875
4	1	4	2	1.1033
4	4	4	2	2.1301
4	1	4	2	1.1344
4	3	1	1	1.8237
4	1	4	2	0.8417
4	4	2	1	1.3063
4	1	3	2	1.1611
4	2	3	1	2.0339
4	4	4	1	1.5425
4	1	4	2	0.8832
4	3	4	2	1.9040
4	1	3	2	0.9923
4	1	4	2	1.2086
4	4	1	1	0.8614
4	4	1	1	1.0415
4	3	2	1	1.1611
4	1	4	2	0.8722
4	4	2	1	1.5581
4	4	4	1	1.9983
4	4	4	2	1.3722
4	1	3	2	1.2891
4	2	4	2	1.1778
4	1	3	2	1.6133
4	4	1	1	1.6155
4	1	2	2	1.6628
4	4	1	1	0.9363
4	4	1	1	1.3408
4	2	1	2	2.3167
4	3	4	2	1.6337
4	4	2	1	1.2204
4	4	4	1	2.3075
4	3	1	1	1.8786
4	1	3	2	1.4335
4	3	4	2	1.1437
4	2	2	2	1.6982
4	4	1	1	1.0986
4	2	2	2	1.3384
4	3	4	2	1.0568
4	3	2	1	1.7552
4	1	1	2	2.5509
4	3	2	2	1.5295
4	1	1	1	1.6889
4	4	1	1	1.4466
4	3	3	1	1.4457
4	1	3	2	1.0223
4	3	3	1	1.7752
4	3	3	2	1.2567
4	1	1	1	1.8743
4	4	2	1	0.8184
4	1	4	2	0.6440
4	3	1	1	1.0697
4	1	2	1	1.5401
4	2	2	2	1.8771
4	2	4	2	0.6262
4	4	1	1	0.6730
4	1	1	2	1.2158
4	4	2	1	0.7707
4	3	2	2	1.2515
4	4	1	1	0.7860
4	4	3	1	0.9254
4	1	4	2	0.8001
4	3	3	1	0.9187
4	1	4	2	0.6837
4	4	1	1	0.7968
4	1	2	1	1.1341
4	4	4	1	1.2073
4	4	4	2	1.0405
4	1	4	2	1.2115
4	3	3	1	2.0422
4	1	4	2	1.1673
4	2	2	1	1.5131
4	1	4	2	0.8032
4	4	1	1	0.8820
4	3	4	2	0.9379
4	1	1	1	1.6703
4	2	1	2	1.4613
4	2	4	2	0.7252
4	1	3	2	1.0135
4	2	4	2	0.8813
4	1	4	2	1.3117
4	1	1	1	2.2318
4	2	3	1	2.1352
4	1	4	2	0.9514
4	2	2	1	1.2050
4	4	4	1	1.3808
4	1	1	2	1.4814
4	3	4	2	0.9678
4	1	4	2	1.1523
4	4	1	1	0.9603
4	3	3	1	1.6183
4	1	2	1	1.6860
4	4	4	1	1.6577
4	1	4	2	1.4166
4	1	3	2	1.0396
4	2	1	1	1.8440
4	4	1	1	1.3520
4	1	4	2	1.9692
4	1	3	2	1.6745
4	4	3	2	2.2586
4	4	1	1	1.5433
4	4	4	1	1.0476
4	3	2	2	1.6060
4	1	1	2	2.4258
4	2	2	2	1.2828
4	1	4	2	2.3497
4	3	1	1	1.6928
4	4	1	1	1.5046
4	2	4	2	1.4817
4	4	3	1	0.9048
4	1	4	2	0.8648
4	4	4	1	0.8550
4	3	3	1	1.6778
4	1	1	1	1.6715
4	3	2	2	1.5569
4	4	4	2	1.2063
4	4	1	1	0.9250
4	3	4	2	1.0899
4	1	3	2	1.1638
4	1	4	2	0.8127
4	4	1	1	0.8769
4	1	1	2	0.9716
4	1	1	2	1.5224
4	4	1	1	0.8594
4	1	4	2	1.3320
4	1	4	2	0.9111
4	3	2	1	1.5778
4	1	1	2	1.5342
4	4	2	1	1.9924
4	3	3	2	0.7744
4	3	2	1	0.7620
4	4	1	1	1.0329
4	3	4	2	0.7255
4	1	4	2	0.7739
4	3	1	1	1.1947
4	1	3	2	1.1848
4	3	1	1	1.1766
4	1	1	1	1.3820
4	1	1	1	1.2625
4	4	4	1	0.9750
4	2	3	2	1.4131
4	4	2	1	0.9542
4	4	4	1	1.2701
4	4	3	2	1.1638
4	3	2	1	0.7563
4	1	2	2	1.6236
4	2	1	1	0.7568
4	3	3	2	1.4043
4	4	4	2	0.8401
4	3	2	1	1.2097
4	3	1	1	1.4430
4	3	3	2	1.1772
4	4	2	1	1.5257
4	3	3	1	1.5965
4	2	4	2	1.1334
4	1	1	2	1.2946
4	2	1	1	1.1368
4	3	2	1	1.1500
4	4	4	1	1.2984
4	4	3	1	1.1714
4	1	4	2	1.0703
4	2	1	1	1.7324
4	4	1	1	1.0351
4	3	4	2	1.0823
4	4	4	2	0.9174
4	4	3	1	1.0164
4	3	1	1	1.0707
4	3	3	2	1.2526
4	1	2	1	1.0493
4	3	3	2	1.7428
4	4	3	1	1.0384
4	1	1	2	1.2403
4	1	3	2	1.2059
4	2	4	2	1.1973
4	1	1	2	2.3207
4	1	4	2	0.7458
4	4	3	2	2.1819
4	1	4	2	1.1898
4	4	2	1	1.7965
4	1	3	2	1.1293
4	2	4	2	1.1133
4	4	1	1	1.2057
4	4	2	1	2.1166
4	1	2	1	2.1944
4	3	1	2	1.5797
4	2	2	1	1.7694
4	3	3	2	1.4173
4	3	2	2	1.3457
4	1	4	2	0.7221
4	1	4	2	0.8777
4	3	2	2	0.8382
4	1	4	2	0.6811
4	3	3	2	1.8362
4	2	1	1	1.5832
4	3	1	1	1.2551
4	3	4	2	0.7836
4	4	2	1	1.1546
4	3	3	1	0.7177
4	2	4	2	1.4714
4	2	1	1	1.2011
4	2	1	2	1.4023
4	3	1	1	1.8617
4	3	4	2	0.8597
4	2	2	1	1.2691
4	3	1	1	0.8799
4	3	1	1	0.9696
4	4	2	1	0.7604
4	4	1	1	0.8634
4	2	1	2	1.4218
4	3	3	2	1.1541
4	2	4	2	0.7248
4	2	1	1	1.0331
4	3	1	1	1.0300
4	4	3	1	1.0096
4	4	1	1	0.7150
4	4	1	1	0.8205
4	1	3	2	1.3624
4	4	1	1	0.7970
4	4	1	1	1.4990
4	1	2	2	1.3966
4	4	4	1	0.8001
4	1	4	2	0.7969
4	2	4	2	0.6867
4	1	1	2	2.0768
4	2	4	2	0.7377
4	4	1	1	0.9442
4	4	1	1	0.6715
4	3	4	1	0.8913
4	1	4	2	0.9084
4	4	1	1	0.9764
4	3	3	1	1.1847
4	1	4	2	0.9316
4	3	1	1	1.8549
4	1	3	2	0.9280
4	3	1	1	0.9423
4	3	1	1	0.9195
4	3	3	1	1.2582
4	3	3	1	1.0130
4	1	2	2	1.4054
4	3	1	2	1.1146
4	1	4	2	1.0189
4	1	4	2	1.4131
4	4	2	1	1.2034
4	2	4	2	0.9000
4	2	1	1	1.0787
4	3	3	1	1.4837
4	2	1	1	0.9133
4	3	2	1	0.9888
4	4	1	1	1.4363
4	2	3	2	1.1862
4	1	1	1	1.7152
4	4	4	2	1.0831
4	1	4	2	0.8166
4	3	3	2	2.2199
4	4	2	1	1.1349
4	3	1	1	1.2000
4	1	4	2	0.8836
4	1	4	2	0.9301
4	4	1	2	1.0391
4	3	3	1	1.3140
4	2	1	1	1.0385
4	2	4	2	1.8876
4	1	2	2	1.4617
4	4	1	1	1.5949
4	2	4	2	0.8953
4	4	2	1	1.5804
4	1	2	2	1.0594
4	4	1	1	1.0253
4	3	1	1	1.0852
4	2	2	1	1.2316
4	2	4	2	0.8859
4	2	3	1	1.4929
4	4	4	2	1.3226
4	1	3	2	1.0855
4	2	3	2	0.9783
4	2	2	1	1.2473
4	4	2	1	1.0485
4	1	2	2	0.9439
4	1	1	2	1.5874
4	4	2	1	0.9865
4	2	3	2	1.0418
4	4	3	1	1.0225
4	1	3	2	1.1248
4	2	2	1	1.1214
4	1	4	2	0.7193
4	2	4	2	0.8178
4	4	1	1	0.6597
4	1	4	2	0.6409
4	2	2	1	1.5864
4	1	3	2	0.7942
4	2	3	2	0.7783
4	2	2	2	0.8866
4	2	4	2	0.6755
4	1	4	2	0.6363
4	4	1	1	0.7871
4	1	3	2	0.7220
4	3	1	1	0.7954
4	3	2	1	1.3751
4	4	1	1	1.2435
4	2	3	2	1.2147
4	4	4	2	0.6536
4	1	3	2	0.9006
4	2	4	2	0.7387
4	4	3	1	1.4938
4	3	2	2	1.0036
4	1	2	1	1.5220
4	4	3	1	1.5606
4	4	2	1	0.9373
4	4	1	1	1.2294
4	3	3	2	1.2861
4	2	2	2	1.1955
4	4	3	2	1.3568
4	4	4	2	1.6511
4	4	3	1	0.9614
4	3	1	1	1.2482
4	4	1	1	1.4731
4	4	4	2	1.1731
4	3	2	2	1.2805
4	1	4	2	1.7875
4	4	1	1	1.0933
4	2	4	2	0.7904
4	4	1	1	0.9475
5	3	3	1	1.2676
5	1	3	2	1.4852
5	4	4	2	1.0409
5	4	2	1	1.0962
5	4	1	1	0.8177
5	1	1	1	1.2122
5	4	1	1	0.9753
5	2	1	1	1.3868
5	3	1	1	0.9830
5	3	4	1	0.7843
5	3	1	1	1.1637
5	4	4	1	1.7221
5	2	3	2	1.2412
5	4	1	1	1.3983
5	4	1	1	1.3824
5	2	2	2	1.3970
5	2	1	1	1.3304
5	1	4	2	1.1241
5	4	2	1	2.1734
5	4	4	1	0.9594
5	3	3	2	0.8763
5	4	4	1	1.0070
5	4	2	1	0.7429
5	2	1	1	1.1578
5	1	4	2	0.7749
5	4	2	1	0.7372
5	3	4	2	0.8371
5	4	1	1	0.7006
5	3	1	2	1.8132
5	3	3	1	0.6212
5	2	2	1	0.9051
5	1	1	1	0.6990
5	2	2	2	0.9877
5	2	2	1	0.8701
5	4	1	1	0.6196
5	4	1	1	0.5535
5	4	1	1	0.7305
5	4	4	2	0.6247
5	2	2	1	1.1962
5	3	4	2	0.8571
5	1	4	2	0.7093
5	4	1	1	0.7541
5	3	1	1	1.0912
5	2	1	1	0.9270
5	1	1	1	1.3068
5	1	2	2	1.2082
5	4	2	1	1.0299
5	4	1	1	0.8816
5	4	1	1	0.9176
5	1	4	2	1.0496
5	4	1	1	1.1703
5	4	1	1	1.1440
5	1	2	2	1.3261
5	1	4	2	0.9152
5	1	1	2	1.4484
5	1	1	2	3.6177
5	3	1	1	0.8538
5	2	4	2	1.0625
5	3	4	2	0.7282
5	1	4	2	0.8298
5	4	3	1	1.0158
5	4	4	2	1.0378
5	2	4	2	0.7753
5	3	1	1	1.8957
5	1	1	1	1.1975
5	2	2	1	1.0246
5	4	1	1	0.8564
5	3	1	1	0.9908
5	1	3	2	1.5125
5	4	3	1	1.1128
5	4	4	2	0.8659
5	3	3	1	1.0787
5	4	1	1	1.1297
5	2	1	1	1.5494
5	3	3	2	0.6895
5	3	1	1	1.1859
5	1	4	2	0.6961
5	4	1	1	0.8145
5	3	2	1	0.9499
5	3	4	2	0.8286
5	1	3	2	0.7448
5	4	4	2	0.7074
5	2	2	2	0.9796
5	1	2	1	0.9665
5	4	4	1	1.1439
5	3	1	1	1.0088
5	3	4	2	0.8359
5	1	2	2	1.1953
5	4	2	1	0.7409
5	3	1	1	0.8114
5	1	1	2	0.9475
5	3	3	1	0.7637
5	3	1	1	1.0314
5	2	3	2	0.9015
5	1	4	2	0.8282
5	4	1	1	0.7454
5	1	4	2	0.6560
5	4	1	1	0.9419
5	3	2	1	0.6886
5	3	4	2	0.7219
5	4	3	1	0.7208
5	2	1	1	1.0963
5	3	3	1	0.6454
5	4	4	1	0.8628
5	3	4	2	0.7127
5	3	1	1	0.7113
5	3	3	1	0.8475
5	1	3	2	0.6105
5	1	4	2	0.8746
5	3	4	2	0.6861
5	1	1	2	0.9348
5	1	4	2	0.5943
5	1	3	2	0.5926
5	2	4	2	0.7630
5	4	4	1	0.8342
5	1	4	2	0.9426
5	1	1	1	0.9735
5	4	4	2	0.8178
5	2	3	2	0.8911
5	2	4	2	0.6832
5	3	3	1	0.9795
5	3	1	1	0.8382
5	4	2	1	0.9204
5	1	3	1	1.1797
5	4	2	1	0.8410
5	4	3	1	0.8592
5	1	2	2	1.2621
5	1	4	2	0.8190
5	2	2	1	1.3850
5	1	1	2	1.6246
5	4	1	1	0.8624
5	1	1	2	1.0019
5	4	3	1	0.9846
5	4	3	1	0.8507
5	3	2	1	1.0074
5	1	1	1	1.0371
5	4	3	1	0.7308
5	1	4	2	0.6435
5	3	1	1	0.7108
5	4	1	1	0.6690
5	1	1	1	1.3085
5	4	1	1	0.7508
5	3	3	2	0.8874
5	2	3	2	0.9293
5	3	3	2	0.7588
5	4	2	1	1.4015
5	1	1	2	0.8232
5	1	4	2	0.7127
5	4	1	1	0.7424
5	4	1	1	0.5545
5	2	4	2	0.8555
5	1	4	2	0.7121
5	1	4	2	0.8779
5	4	2	1	1.1510
5	3	1	1	0.9048
5	4	1	1	0.7137
5	2	4	2	0.7226
5	2	3	2	0.7425
5	3	2	1	0.6489
5	1	1	1	1.1117
5	4	1	1	0.8186
5	3	1	1	0.6995
5	4	1	1	0.6321
5	4	2	2	0.7735
5	2	2	2	0.7678
5	3	2	1	0.6010
5	4	1	1	3.4285
5	1	4	2	0.9503
5	4	2	1	0.7423
5	3	2	1	0.8887
5	4	3	1	0.7339
5	1	3	1	1.1079
5	3	1	1	0.6791
5	4	3	1	0.8677
5	4	1	1	0.8534
5	3	1	1	0.8738
5	2	2	2	1.6224
5	2	2	2	1.0070
5	2	3	1	1.0021
5	4	4	1	0.6950
5	4	4	2	0.6026
5	1	4	2	0.6617
5	4	1	1	0.6869
5	4	1	1	0.7838
5	3	4	2	0.6758
5	1	1	1	1.0112
5	1	1	2	1.0998
5	2	3	2	0.7203
5	2	2	1	0.8712
5	3	1	1	0.9140
5	2	4	2	1.0977
5	2	1	2	0.8344
5	4	1	1	0.9809
5	3	1	1	1.1603
5	1	3	2	1.0177
5	1	4	2	0.7502
5	2	1	2	1.1699
5	3	3	1	1.0344
5	1	3	2	1.3878
5	4	4	2	1.2423
5	3	3	2	0.8932
5	1	4	2	0.7798
5	4	1	1	1.0397
5	3	3	2	0.8247
5	2	2	2	1.5304
5	4	1	1	0.8694
5	2	3	2	0.9419
5	2	4	2	0.9814
5	1	3	2	1.0238
5	4	1	1	1.0349
5	2	3	2	0.8750
5	2	2	1	1.0368
5	1	1	2	0.7473
5	3	1	1	0.8897
5	4	4	1	0.7996
5	4	3	1	0.6596
5	2	4	2	0.9790
5	3	3	2	0.8069
5	4	1	1	0.8132
5	2	2	1	0.6716
5	4	2	1	0.6539
5	4	1	1	0.8403
5	3	3	1	0.9816
5	4	1	1	0.6051
5	4	1	1	0.5892
5	1	2	2	1.0508
5	2	2	2	0.9390
5	2	3	2	1.0258
5	4	2	1	1.1365
5	4	2	1	0.8806
5	2	4	2	0.9156
5	3	2	1	0.9468
5	1	3	2	0.9897
5	3	2	1	1.1708
5	2	3	2	0.8220
5	4	1	1	0.8861
5	1	4	2	0.9700
5	3	4	2	0.8979
5	3	1	1	1.2737
5	4	2	1	1.0211
5	4	1	1	0.8555
5	4	1	1	0.9133
5	3	2	2	0.8507
5	4	2	1	1.1870
5	3	3	2	0.8640
5	2	4	2	0.9807
5	2	2	2	0.8738
5	1	2	1	1.0268
5	3	2	1	0.7631
5	1	2	2	1.2332
5	3	4	2	0.6889
5	4	1	1	0.6258
5	1	3	2	0.8995
5	3	4	1	0.7001
5	3	3	2	0.5720
5	1	3	1	0.9591
5	2	2	2	1.0856
5	4	1	1	0.6558
5	2	1	2	0.9887
5	4	4	1	0.6945
5	1	2	2	1.2859
5	3	1	1	1.0432
5	4	2	1	0.7869
5	1	4	2	0.7729
5	1	2	2	1.4326
5	3	1	1	0.8234
5	4	1	1	0.7532
5	1	3	2	0.7277
5	2	4	2	0.6073
5	3	2	1	0.6626
5	1	4	2	0.7952
5	3	3	1	1.0134
5	3	2	1	0.9120
5	1	4	2	0.6270
5	2	2	1	0.8227
5	2	4	2	0.7320
5	4	2	1	0.6624
5	1	4	2	0.9023
5	2	2	2	0.9446
5	4	2	1	0.6443
5	1	4	2	0.5722
5	4	2	1	0.6797
5	2	1	2	0.9508
5	3	3	1	0.9334
5	4	2	1	0.6954
5	1	1	2	0.8894
5	1	3	2	0.6388
5	2	2	1	0.8464
5	2	3	2	0.7215
5	1	2	2	1.0259
5	4	1	1	0.8694
5	2	3	2	1.2467
5	1	2	1	1.0517
5	1	4	2	0.6556
5	2	4	2	0.8524
5	2	4	2	0.7074
5	4	2	1	0.7369
5	1	1	1	1.2764
5	4	2	1	0.6678
5	3	3	2	0.6570
5	1	4	2	0.7343
5	4	2	1	0.8112
5	4	1	1	0.9976
5	4	3	1	0.6294
5	3	4	2	0.6565
5	1	4	2	0.5893
5	4	1	1	0.7243
5	2	3	2	0.8879
5	4	1	1	0.7070
5	4	4	2	0.6755
5	4	3	1	0.7324
5	3	1	1	0.8059
5	4	1	1	0.7469
5	3	2	1	0.9032
5	2	4	2	0.7751
5	3	2	1	0.8631
5	1	4	2	0.5951
5	1	1	2	0.9197
5	2	4	2	0.7545
5	3	4	2	0.6453
5	1	2	2	0.7823
5	4	1	1	0.9616
5	4	1	1	0.8204
5	1	1	1	0.8744
5	4	1	1	0.8807
5	2	2	1	1.2638
5	1	4	2	1.0556
5	4	3	2	1.1901
5	3	3	1	0.9796
5	1	4	2	0.8091
5	1	2	2	1.1989
5	3	4	1	1.1963
5	4	4	1	0.8006
5	3	2	1	1.0558
5	2	4	2	0.8390
5	3	1	1	0.9176
5	4	2	1	0.7521
5	4	4	1	0.7131
5	3	4	1	0.8951
5	1	4	2	0.7855
5	1	4	2	0.8147
6	4	2	1	4.5148
6	1	2	2	1.5036
6	1	1	1	1.4333
6	2	3	2	0.9680
6	3	1	1	1.2829
6	1	1	2	1.9448
6	3	3	1	1.9465
6	2	3	2	1.4472
6	3	4	2	1.1490
6	3	1	1	1.2989
6	1	1	1	1.1790
6	3	1	1	0.8448
6	4	2	1	1.0709
6	4	3	1	1.0077
6	3	1	1	1.1438
6	3	4	2	0.9717
6	3	4	2	0.7565
6	3	3	2	1.8060
6	2	2	2	1.1371
6	4	3	1	0.9541
6	1	1	1	1.3257
6	1	3	2	1.3657
6	2	4	2	1.0373
6	3	1	1	1.1941
6	4	2	1	0.7501
6	3	3	1	1.0089
6	2	4	2	0.9526
6	1	3	2	0.8791
6	2	4	2	1.3312
6	4	3	1	1.0585
6	4	1	1	0.6847
6	2	4	2	0.7284
6	1	1	2	2.0204
6	1	4	2	0.7518
6	3	1	1	1.1451
6	1	3	2	2.2363
6	3	3	2	2.0257
6	3	4	2	0.9683
6	2	2	1	1.7132
6	2	1	1	1.2456
6	4	1	1	0.9052
6	3	1	1	0.9148
6	2	2	1	2.0459
6	1	1	1	2.6166
6	4	2	1	0.9098
6	3	1	1	1.0482
6	4	1	1	0.7528
6	1	2	2	1.2176
6	4	2	1	0.8833
6	1	3	2	1.4066
6	1	4	2	1.0118
6	4	4	2	0.8115
6	3	1	1	1.2929
6	3	4	2	0.8353
6	1	3	2	1.2106
6	4	2	1	0.7532
6	1	3	2	1.2857
6	2	2	1	0.5492
6	4	1	1	0.8198
6	1	3	2	1.4121
6	2	4	1	0.7491
6	1	4	2	1.0049
6	4	1	1	1.0009
6	2	1	1	1.3695
6	4	2	1	0.9340
6	2	4	2	1.6644
6	2	4	2	1.0856
6	1	4	2	1.1366
6	3	2	1	1.5148
6	3	4	2	1.3746
6	2	2	1	1.3941
6	1	1	1	1.1728
6	1	1	1	1.7309
6	3	4	2	0.9856
6	2	1	1	1.3025
6	4	2	1	0.8885
6	1	4	2	0.8439
6	2	4	2	0.8011
6	4	3	1	0.7915
6	4	2	1	0.8113
6	4	3	1	0.6890
6	1	4	2	0.7144
6	3	3	1	1.3165
6	1	1	1	1.4736
6	2	4	2	0.7059
6	1	3	2	1.0350
6	2	2	1	1.6580
6	2	4	2	0.7887
6	2	3	2	1.2882
6	3	1	1	1.2298
6	1	2	2	0.7584
6	2	1	1	1.2096
6	2	4	2	0.7796
6	2	4	2	0.8178
6	2	2	2	2.0461
6	4	3	1	0.8518
6	3	4	2	0.8427
6	1	2	2	1.2550
6	1	1	2	2.1129
6	1	4	2	0.9423
6	2	2	1	2.0180
6	3	4	2	1.2435
6	3	2	1	0.9723
6	3	3	1	1.2667
6	2	2	1	1.3580
6	1	3	1	1.8596
6	3	4	2	1.0720
6	4	4	1	1.0250
6	1	4	2	0.9121
6	2	3	2	1.6035
6	2	2	2	1.3143
6	4	1	1	0.7148
6	3	4	2	1.0879
6	1	1	1	1.1527
6	4	2	1	0.7391
6	4	3	1	0.7070
6	2	3	2	1.2718
6	1	3	2	1.1457
6	1	1	1	1.4615
6	3	3	2	0.9930
6	2	4	2	0.7528
6	2	1	1	1.6090
6	2	3	1	1.6711
6	3	3	1	1.2193
6	2	2	1	2.1507
6	3	4	2	1.0606
6	1	4	2	0.9672
6	2	2	2	1.6325
6	3	3	2	0.8112
6	1	4	2	0.8044
6	1	4	2	0.6381
6	1	3	2	1.2109
6	3	1	1	3.0096
6	1	4	2	0.9273
6	1	1	1	1.3136
6	3	2	1	1.1441
6	3	2	1	1.4767
6	2	4	2	2.3125
6	2	4	2	1.4344
6	1	1	2	1.4859
6	1	4	2	0.8709
6	2	1	1	1.6812
6	3	3	2	1.5345
6	3	3	1	1.6494
6	3	1	1	4.0002
6	1	3	2	1.3631
6	2	4	2	0.8395
6	3	3	1	1.8341
6	3	4	2	1.7593
6	3	3	1	1.3466
6	4	1	1	1.1909
6	2	1	1	1.3435
6	2	2	1	1.5439
6	2	4	2	1.5857
6	1	4	2	0.8449
6	2	1	1	3.4103
6	3	2	1	1.0680
6	2	2	1	1.8091
6	3	4	2	0.8110
6	1	3	2	1.3783
6	4	2	1	1.1465
6	3	1	1	1.3470
6	2	4	2	1.1525
6	3	3	1	1.3770
6	3	4	2	0.8547
6	3	3	2	1.3904
6	1	2	1	1.5140
6	3	2	2	4.3687
6	1	1	1	1.6749
6	3	4	1	1.5324
6	2	2	1	1.5577
6	1	2	1	4.5687
6	3	1	1	1.6734
6	1	3	2	1.6058
6	2	3	2	1.8003
6	2	1	1	1.9184
6	4	2	1	1.4404
6	1	2	2	2.1148
6	2	1	2	3.9245
6	4	3	1	0.8309
6	4	2	1	0.8369
6	2	2	1	0.8066
6	2	3	1	1.4941
6	3	1	1	0.9492
6	3	1	1	1.2135
6	4	2	1	0.8176
6	3	3	1	1.3679
6	2	1	1	2.9798
6	3	3	1	0.8050
6	2	3	2	1.2854
6	2	2	2	1.9310
6	1	3	2	1.2988
6	2	1	1	3.3643
6	2	4	2	1.3402
6	1	1	1	3.7687
6	1	4	2	3.7166
6	4	1	1	1.2549
6	2	2	2	1.2584
6	2	4	2	0.8424
6	2	3	1	1.0619
6	2	2	1	1.9944
6	4	2	1	1.1064
6	1	1	1	1.4140
6	2	1	1	1.7549
6	2	4	2	1.3535
6	2	2	1	1.1972
6	4	3	1	0.7825
6	2	3	1	1.9141
6	1	3	2	1.7234
6	1	1	1	2.0541
6	3	4	2	1.3067
6	1	1	2	1.5617
6	3	3	1	3.0691
6	3	4	1	1.2991
6	2	3	1	0.9185
6	2	2	2	1.4258
6	3	2	1	0.9674
6	1	2	1	1.2498
6	1	3	1	1.3918
6	3	4	2	0.8845
6	4	1	1	0.7762
6	2	1	2	1.5159
6	1	2	2	1.3448
6	2	3	2	2.4211
6	3	3	2	1.1696
6	1	3	2	1.3217
6	3	3	2	0.8224
6	3	2	1	0.9615
6	3	4	1	0.9217
6	4	3	1	0.7328
6	4	2	1	0.7398
6	4	3	1	1.3186
6	3	3	1	0.9696
6	3	2	1	0.8874
6	4	1	1	1.1647
6	1	3	2	1.0809
6	2	4	2	0.8922
6	1	4	2	0.9580
6	3	1	1	1.3468
6	2	4	2	0.8476
6	2	1	1	0.9959
6	1	1	2	1.4273
6	2	1	1	1.3525
6	1	2	2	2.2877
6	2	4	2	1.4085
6	2	1	2	1.7028
6	4	3	1	0.6551
6	3	2	2	1.3674
6	2	4	2	0.6750
6	2	3	2	1.4677
6	4	2	1	1.3724
6	3	2	1	1.2642
6	4	2	1	0.9288
6	3	3	1	1.1665
6	2	2	2	1.2057
6	1	3	2	1.9827
6	1	1	2	2.9571
6	2	1	1	1.0138
6	1	1	2	2.1515
6	1	1	1	2.8134
6	3	3	2	1.0920
6	2	3	1	1.1814
6	1	2	2	2.4267
6	1	4	2	0.7520
6	2	3	2	1.1842
6	3	3	1	1.1904
6	3	1	1	1.4112
6	3	3	1	0.8060
6	1	2	1	1.1136
6	2	2	1	1.1132
6	3	4	2	0.9373
6	2	3	2	1.0759
6	3	3	1	1.4774
6	2	3	2	1.0377
6	2	4	2	0.9461
6	3	3	1	1.7230
6	4	2	1	2.0163
6	3	1	2	1.6887
6	4	3	2	1.0499
6	3	3	1	1.2295
6	1	2	2	1.1609
6	3	2	1	1.0828
6	2	2	2	2.9300
6	3	4	2	1.2061
6	1	1	2	1.2687
6	4	2	1	1.5719
6	1	1	1	1.7756
6	1	1	2	1.2267
6	2	2	2	1.1758
6	2	2	1	0.8899
6	1	3	2	1.0280
6	3	1	1	1.2532
6	3	4	2	0.8254
6	1	1	2	0.5945
6	3	1	1	0.8741
6	1	1	1	0.9738
6	3	3	1	0.8867
6	2	4	1	0.9670
6	2	4	2	0.7316
6	1	3	2	1.2051
6	1	1	1	1.1660
6	4	1	1	0.7514
6	4	2	1	0.7741
6	2	3	2	1.1500
6	2	4	2	1.7510
6	2	3	1	2.0188
6	3	3	2	1.3118
7	4	1	1	1.1611
7	2	1	1	0.9782
7	1	4	2	0.8894
7	4	2	1	1.3258
7	2	1	2	1.5865
7	2	1	1	1.5349
7	1	4	2	1.0157
7	4	1	1	1.2328
7	3	3	2	1.0318
7	4	1	1	1.2558
7	1	1	2	1.1190
7	4	1	1	1.2361
7	2	4	2	0.9705
7	1	3	2	1.1041
7	4	3	1	1.1280
7	3	3	1	1.0096
7	3	3	1	1.1902
7	2	1	1	1.3158
7	1	3	1	1.0844
7	3	2	1	1.1501
7	2	1	1	0.9774
7	2	1	2	1.0185
7	1	4	2	2.0507
7	3	4	1	1.0690
7	4	1	1	1.0388
7	4	3	2	0.8019
7	4	3	2	1.1947
7	3	3	1	1.0405
[truncated: 7,174 more rows]
