# Supplementary material for: Value-based decision making via sequential sampling with hierarchical competition and attentional modulation
Source: PLoS One. 2017 Oct 27;12(10):e0186822. doi: 10.1371/journal.pone.0186822 (PMC5659783; doi:10.1371/journal.pone.0186822)
Supplement: S1 File — All data sets are included. (ZIP) [file pone.0186822.s001.zip › Colas_2017_data/JL.txt]

1	4	3	1	1.1808
1	4	2	1	1.0066
1	2	1	1	1.2093
1	5	4	1	0.9007
1	5	2	1	1.1147
1	4	2	1	1.0946
1	4	2	1	1.1819
1	4	3	1	1.0154
1	4	1	1	1.1188
1	5	2	1	1.0183
1	5	3	1	1.2869
1	5	4	1	1.7660
1	5	2	1	1.1425
1	4	2	1	0.9833
1	4	2	1	1.0566
1	2	5	2	1.0879
1	4	1	1	1.0793
1	3	2	1	4.1892
1	4	3	1	1.1467
1	4	2	1	0.9670
1	5	2	1	0.7777
1	5	2	1	1.0053
1	4	2	1	1.6320
1	4	2	1	1.2909
1	4	3	1	1.0365
1	4	2	2	3.9090
1	3	1	1	1.5624
1	5	2	1	0.8775
1	4	1	1	0.8844
1	2	4	2	1.0355
1	5	3	1	0.7843
1	4	3	1	1.1327
1	5	4	1	0.9463
1	5	3	1	0.7468
1	3	2	1	2.5003
1	4	2	1	1.2377
1	5	4	1	1.5798
1	2	1	1	1.2946
1	2	4	2	1.2224
1	5	4	1	1.2444
1	5	2	1	1.1538
1	5	4	1	0.5939
1	5	2	1	0.9652
1	2	3	2	1.8221
1	4	2	1	0.9383
1	5	4	1	0.6740
1	4	1	1	1.1082
1	5	4	1	1.4742
1	4	3	2	1.7445
1	4	3	1	2.3232
1	4	1	1	0.9583
1	4	2	1	0.8491
1	4	2	1	0.6920
1	4	2	1	1.0920
1	5	2	1	0.9184
1	4	3	1	1.2596
1	4	3	1	3.3706
1	4	1	1	1.1702
1	3	2	1	1.6024
1	4	2	1	1.0715
1	5	3	1	0.8333
1	4	3	1	1.0644
1	4	1	1	0.8473
1	3	2	1	1.0472
1	4	2	1	0.9671
1	5	4	1	2.2982
1	5	3	1	1.0030
1	5	2	1	0.8867
1	3	2	1	0.9941
1	3	1	1	1.1065
1	4	2	1	1.2883
1	2	5	2	1.0360
1	4	2	1	0.8194
1	4	2	1	1.1851
1	3	2	1	1.0623
1	5	2	1	1.0581
1	5	4	1	0.8965
1	5	2	1	0.6534
1	5	2	1	0.8120
1	5	4	1	0.6796
1	4	2	1	1.0405
1	5	4	1	2.2802
1	2	1	1	1.9492
1	5	4	1	1.0390
1	5	4	1	1.4147
1	2	5	2	0.9187
1	5	4	1	0.8116
1	3	2	1	1.0480
1	5	3	1	0.6375
1	4	2	1	1.0290
1	5	2	1	0.8776
1	5	2	1	0.9254
1	4	1	1	0.9921
1	3	2	1	1.3718
1	2	5	2	1.0458
1	3	2	1	1.2512
1	4	3	1	0.8616
1	5	2	1	0.6553
1	5	3	1	1.5330
1	4	1	1	1.0779
1	4	2	1	0.6526
1	5	2	1	0.6684
1	5	4	1	0.7327
1	4	3	1	1.2188
1	4	2	1	1.3250
1	5	4	2	1.8116
1	4	2	1	1.0818
1	5	3	1	0.9622
1	5	4	1	0.6915
1	2	1	1	1.3284
1	5	4	1	1.5098
1	5	2	1	0.9612
1	4	1	1	1.0616
1	5	2	1	0.9134
1	2	4	2	0.9173
1	5	2	1	1.0702
1	5	2	1	0.7148
1	5	2	1	0.8000
1	2	3	2	2.1156
1	4	3	1	0.7907
1	1	4	2	0.8277
1	4	2	1	0.7147
1	5	4	1	0.6795
1	5	4	1	0.8683
1	3	2	1	1.1706
1	5	3	1	0.7565
1	4	2	1	0.9107
1	5	3	1	1.0546
1	5	4	1	2.0264
1	4	2	1	0.8469
1	3	2	1	0.8836
1	5	2	1	0.5938
1	5	3	1	0.8758
1	4	2	1	0.9620
1	3	2	1	1.2288
1	5	4	1	0.6517
1	5	4	1	0.6923
1	5	2	1	0.5289
1	4	2	1	0.8136
1	5	2	1	0.9024
1	2	4	2	1.7293
1	4	1	1	0.8928
1	4	2	1	0.9316
1	5	3	1	1.0081
1	4	2	1	0.9356
1	4	3	1	1.0199
1	1	4	2	0.9923
1	4	2	1	1.9418
1	5	2	1	1.0872
1	3	2	1	1.0260
1	4	1	1	1.4207
1	4	1	1	0.8560
1	5	3	1	0.5812
1	4	3	1	1.3501
1	3	2	1	1.3500
1	4	3	1	0.7518
1	5	2	1	0.5575
1	3	4	2	2.3787
1	4	2	1	0.8046
1	3	2	1	1.1425
1	2	5	2	0.8500
1	4	3	1	0.9481
1	3	1	1	0.9783
1	3	5	2	0.9583
1	5	2	1	0.6869
1	2	4	2	1.1212
1	5	2	1	0.7260
1	4	2	1	0.6745
1	4	2	1	0.9043
1	5	3	1	1.0119
1	5	2	1	0.6410
1	1	3	2	0.9897
1	4	3	1	1.6750
1	4	2	1	0.6300
1	3	2	1	1.2974
1	5	2	1	0.9848
1	5	2	1	0.8300
1	4	3	1	1.3961
1	4	1	1	0.7938
1	4	2	1	1.2029
1	4	2	1	0.8975
1	3	2	1	1.0568
1	4	3	1	1.2482
1	4	2	1	1.0146
1	4	2	1	0.8224
1	5	3	1	0.7694
1	5	2	1	0.7163
1	3	2	1	1.0226
1	3	2	1	1.1494
1	5	2	1	1.3372
1	5	4	1	0.7706
1	4	2	1	0.7798
1	5	3	1	0.8498
1	3	2	1	1.0071
1	4	2	1	1.0217
1	5	2	1	0.6875
1	5	4	1	2.2635
1	3	2	1	1.3960
1	4	2	1	1.9382
1	4	2	1	0.9285
1	5	3	1	0.7253
1	1	4	2	0.9342
1	2	5	2	0.9289
1	4	2	1	1.3418
1	4	3	1	1.1034
1	4	2	1	0.7797
1	4	3	1	0.7530
1	2	4	2	1.1653
1	2	5	2	0.8907
1	4	1	1	0.7786
1	2	5	2	0.9175
1	3	4	1	2.8347
1	4	3	2	3.8940
1	5	2	1	0.7837
1	2	4	2	0.9836
1	4	5	2	1.3940
1	5	2	1	1.0832
1	2	4	2	0.8519
1	4	3	1	0.7374
1	5	4	1	0.6464
1	4	2	1	0.7727
1	4	2	1	0.7513
1	1	4	2	0.6917
1	5	4	1	0.8909
1	5	2	1	0.7707
1	2	5	2	0.7411
1	5	2	1	0.8169
1	3	4	2	0.7385
1	4	3	1	1.9623
1	4	1	1	1.0519
1	2	4	2	0.8108
1	3	4	2	1.1521
1	4	3	1	1.4407
1	3	2	1	1.1278
1	5	2	1	0.7910
1	2	4	2	1.1408
1	2	4	2	0.9991
1	2	4	2	1.6596
1	3	5	2	1.0385
1	3	5	2	0.8267
1	2	5	2	1.3192
1	4	2	1	1.0157
1	3	2	1	1.0021
1	1	4	2	0.8839
1	5	4	1	0.8504
1	2	4	2	1.3620
1	5	2	1	0.6165
1	3	2	1	1.9392
1	1	4	2	0.8197
1	4	2	1	0.8129
1	3	4	2	1.2639
1	4	1	1	0.7699
1	2	4	2	1.1363
1	5	2	1	0.9184
1	4	1	1	0.6712
1	4	3	1	0.9301
1	5	2	1	0.9426
1	3	2	1	1.2783
1	2	3	2	1.3104
1	2	5	2	1.1087
1	5	4	1	0.6915
1	5	2	1	0.5980
1	1	4	2	0.8905
1	2	5	2	1.0246
1	5	2	1	0.6506
1	2	4	2	1.0504
1	2	5	2	0.8426
1	2	4	2	0.9455
1	4	3	1	0.8557
1	2	4	2	0.7190
1	4	5	2	0.9033
1	5	3	1	1.4215
1	2	5	2	1.1079
1	2	5	2	1.1683
1	2	5	2	0.8265
1	2	5	2	0.8023
1	2	5	2	1.1826
1	2	4	2	0.8887
1	2	5	2	0.7497
1	4	2	1	0.8216
1	2	5	2	0.8503
1	2	5	2	0.9705
1	5	2	1	0.5752
1	4	5	2	0.8846
1	3	5	2	0.9216
1	4	2	1	0.8651
1	4	3	1	2.4264
1	5	2	1	0.9928
1	4	1	1	1.0503
1	2	3	2	1.0641
1	4	3	1	1.7996
1	5	2	1	0.6521
1	3	4	2	0.7399
1	4	3	1	0.8247
1	4	2	1	0.7733
1	2	5	2	0.6877
1	5	2	1	0.6161
1	5	2	1	0.8901
1	2	5	2	0.8997
1	3	4	2	1.1244
1	5	3	1	0.7721
1	3	2	1	2.8411
1	4	2	1	0.8144
1	2	5	2	0.7935
1	3	2	1	1.1655
1	2	4	2	1.2727
1	2	4	2	1.0139
1	4	3	1	1.0063
1	1	4	2	1.0490
1	5	2	1	0.9203
1	4	1	1	1.2441
1	4	2	1	1.2080
1	4	3	1	0.9193
1	2	4	2	0.9267
1	5	3	1	0.7840
1	2	4	2	0.9053
1	3	5	2	0.9647
1	4	1	1	0.8246
1	3	4	2	0.8250
1	2	4	2	1.1634
1	4	3	1	0.7323
1	5	4	1	1.1047
1	3	4	2	0.8282
1	5	3	1	0.6267
1	4	1	1	0.7239
1	4	3	1	0.7220
1	2	4	2	0.6166
1	5	4	1	0.6827
1	2	5	2	0.6569
1	3	2	1	1.0133
1	3	4	2	1.0674
1	5	2	1	1.1492
1	4	5	2	1.6768
1	3	2	1	1.2813
1	2	4	2	1.0144
1	3	4	2	0.7693
1	3	5	2	0.7318
1	4	3	1	1.3468
1	2	4	2	0.6781
1	2	5	2	0.6298
1	4	2	1	0.5121
1	2	4	2	0.8209
1	5	3	1	0.7032
1	5	2	1	0.6865
1	2	5	2	0.9108
1	5	2	1	0.5898
1	5	2	1	0.7809
1	5	3	1	0.8366
1	2	4	2	0.9590
1	2	5	2	0.7246
1	1	4	2	0.9679
1	2	3	2	0.9707
1	3	4	2	0.9599
1	5	2	1	0.6145
1	3	4	2	1.0003
1	2	4	2	0.8292
1	4	2	1	0.7442
1	4	2	1	0.8800
1	3	4	2	0.8607
1	5	4	1	0.6489
1	2	5	2	0.7159
1	2	4	2	0.6442
1	5	4	1	0.8717
1	5	3	1	0.6106
1	4	1	1	0.5608
1	3	5	2	0.6630
1	2	5	2	0.7725
1	4	2	1	0.9792
1	2	5	2	0.6701
1	2	5	2	1.0094
1	5	2	1	0.6929
1	2	4	2	1.0781
1	4	3	1	0.5702
1	5	4	1	0.8775
1	2	5	2	0.7417
1	3	4	2	0.7577
1	4	2	1	0.6101
1	3	5	2	0.8693
1	2	5	2	0.7666
1	5	2	1	0.8131
1	5	2	1	0.5042
1	5	2	1	0.5593
1	2	5	2	0.9263
1	4	2	1	0.5856
1	4	1	2	0.5893
1	5	3	1	0.6634
1	3	4	2	1.2387
1	4	2	1	1.1959
1	3	1	1	2.0622
1	5	2	1	1.1777
1	5	3	1	0.9114
1	2	5	2	1.2341
1	4	3	1	0.6473
1	4	3	1	0.6712
1	5	3	1	0.8913
1	4	2	1	0.6129
1	3	4	2	1.5673
1	5	2	1	0.7900
1	4	3	1	1.5454
1	5	4	1	1.1382
2	4	1	1	1.0100
2	5	4	1	1.1446
2	3	2	1	1.1598
2	3	2	2	1.0116
2	2	1	1	1.1098
2	4	3	1	0.9582
2	3	2	1	1.2050
2	5	2	1	0.8662
2	2	5	2	0.8208
2	4	2	1	0.9060
2	4	2	1	1.5014
2	5	2	1	1.0938
2	5	2	1	0.9041
2	1	2	2	1.0096
2	4	2	1	0.8001
2	3	1	1	0.8337
2	4	1	1	0.8845
2	2	1	1	0.6514
2	3	2	1	1.3831
2	3	2	1	1.1709
2	3	2	1	0.8703
2	3	2	1	1.0422
2	4	2	1	0.9770
2	4	1	1	0.7559
2	5	3	1	0.7235
2	4	2	1	1.0442
2	1	4	2	0.8722
2	1	2	1	0.9191
2	4	1	1	1.1404
2	2	4	2	0.9410
2	4	3	1	0.9671
2	2	1	1	0.9488
2	2	4	2	1.2923
2	5	2	1	0.7843
2	5	2	1	0.8448
2	4	2	1	1.5899
2	5	2	1	0.9208
2	4	3	1	0.8814
2	4	2	1	0.7367
2	5	2	1	0.7676
2	4	3	1	0.9819
2	3	1	1	0.9545
2	4	3	1	0.8022
2	3	2	1	0.8008
2	3	1	1	0.8880
2	5	2	1	1.0029
2	2	1	1	1.3338
2	1	2	2	2.2431
2	4	2	1	1.0586
2	4	2	1	0.7815
2	4	1	1	0.6947
2	4	3	1	0.8012
2	4	2	1	0.6322
2	5	2	1	0.7568
2	5	2	1	0.6035
2	4	2	1	1.1600
2	4	2	1	1.2536
2	4	1	1	0.9594
2	4	1	1	0.9727
2	4	2	1	1.2068
2	2	1	1	1.1631
2	5	2	1	0.8493
2	3	2	1	1.1320
2	4	1	1	0.7372
2	4	2	1	0.7513
2	2	1	1	1.6367
2	1	3	2	1.0048
2	2	1	1	0.7671
2	5	2	1	0.7011
2	3	1	1	0.8068
2	4	1	1	0.7241
2	3	2	1	0.8820
2	5	2	1	1.3463
2	5	2	1	1.1194
2	4	1	1	0.9664
2	4	2	1	1.5487
2	4	2	1	1.2402
2	4	1	1	1.0120
2	5	2	1	0.8471
2	4	3	1	1.2077
2	4	2	1	0.9547
2	4	2	1	1.0044
2	3	2	1	1.1622
2	2	4	2	1.0572
2	3	2	1	1.2090
2	4	3	1	2.4824
2	4	1	1	1.0721
2	4	2	1	0.9268
2	2	1	1	1.2538
2	4	2	1	0.7982
2	2	1	1	0.8160
2	2	1	1	1.1472
2	4	1	1	0.7453
2	4	2	1	0.9597
2	4	1	1	0.7692
2	5	3	1	0.8965
2	4	2	1	0.6255
2	5	2	1	0.5730
2	5	3	1	0.8926
2	3	2	1	1.9007
2	4	3	1	0.9315
2	3	2	2	1.1701
2	2	3	2	0.9961
2	3	2	1	1.7733
2	4	2	1	0.9675
2	3	2	2	1.9389
2	4	2	1	1.0468
2	4	3	1	0.7831
2	5	2	1	0.7203
2	4	1	1	0.6681
2	2	5	2	1.1052
2	4	2	1	0.8999
2	4	3	1	2.7380
2	4	2	1	1.5961
2	5	2	1	0.9022
2	3	2	1	0.6297
2	2	1	1	7.0970
2	2	1	1	1.4095
2	4	2	1	0.8906
2	5	2	1	0.9455
2	4	2	1	0.9604
2	4	1	1	1.3895
2	4	2	1	1.5630
2	5	2	1	0.8668
2	4	2	1	1.3019
2	4	1	1	0.9326
2	3	1	1	0.9997
2	4	2	1	0.8038
2	4	1	1	0.6482
2	3	5	2	1.8978
2	3	2	1	1.3915
2	3	4	2	1.2844
2	4	2	1	0.8739
2	2	1	1	0.8521
2	3	2	1	1.3265
2	4	2	1	0.7558
2	4	1	1	0.9357
2	5	2	1	0.8062
2	3	2	1	1.1206
2	2	1	1	1.5459
2	4	2	1	0.8556
2	1	3	2	0.9586
2	5	2	1	1.2433
2	4	2	1	0.9893
2	2	1	1	2.2875
2	4	2	1	0.7714
2	5	4	1	0.7853
2	4	1	1	0.8848
2	1	4	2	0.9212
2	4	3	1	0.8676
2	2	4	2	0.8462
2	5	2	1	0.6669
2	4	1	1	0.7649
2	3	1	1	0.7876
2	3	5	2	0.7201
2	4	1	1	0.5686
2	4	1	1	0.6848
2	3	2	1	0.7326
2	4	1	1	0.7088
2	4	2	1	0.7083
2	4	2	1	0.5732
2	4	2	1	1.1063
2	5	2	1	0.8718
2	3	2	1	0.8982
2	4	2	1	0.9439
2	3	2	1	0.9012
2	3	2	1	0.7813
2	3	2	1	2.8217
2	3	1	1	0.6187
2	5	2	1	0.8908
2	3	2	1	0.9556
2	4	2	1	1.7683
2	5	3	1	0.8000
2	2	5	2	1.0046
2	2	5	2	0.9769
2	3	2	1	0.9976
2	4	1	1	0.6824
2	4	2	1	1.1159
2	4	1	1	0.7681
2	4	2	1	0.8785
2	4	1	1	1.5926
2	4	1	1	0.8366
2	4	2	1	0.8442
2	4	2	1	0.7577
2	4	1	1	1.2704
2	4	2	1	1.0171
2	1	2	1	1.0811
2	2	5	2	0.7613
2	4	2	1	1.1334
2	4	2	1	1.2591
2	5	4	1	1.3271
2	4	1	1	0.7522
2	4	3	1	0.6759
2	3	1	1	0.8510
2	5	2	1	0.8100
2	4	2	1	1.0565
2	4	2	1	1.0817
2	2	3	1	2.4491
2	4	1	1	0.6682
2	3	1	1	0.7960
2	5	2	1	0.8561
2	3	2	1	1.1125
2	2	5	2	0.9431
2	2	4	2	1.0472
2	1	4	2	1.0705
2	1	4	2	1.0613
2	4	5	2	1.3082
2	4	3	1	1.2284
2	2	3	2	1.5230
2	4	2	1	1.3117
2	2	5	2	0.8684
2	2	1	1	1.0758
2	4	1	1	1.0616
2	4	1	1	1.2855
2	2	1	1	1.4252
2	3	1	1	0.8490
2	2	3	1	0.9692
2	2	1	1	0.9479
2	3	2	1	1.0453
2	4	5	2	1.2781
2	2	5	2	0.7399
2	2	4	2	1.8130
2	2	5	1	0.9261
2	4	2	1	1.3402
2	3	1	1	0.7026
2	5	2	1	0.9965
2	2	3	2	0.9614
2	2	1	1	1.5526
2	4	2	1	0.9482
2	4	3	1	0.9869
2	4	2	1	1.1042
2	1	4	2	1.2838
2	1	2	2	1.2759
2	3	2	1	1.1350
2	1	2	2	0.8381
2	2	4	2	1.2453
2	2	4	2	0.8867
2	5	2	1	0.8439
2	2	1	1	1.0549
2	1	2	2	0.9101
2	3	2	2	1.6970
2	1	4	2	0.8786
2	4	2	1	0.7177
2	2	4	2	0.8674
2	2	1	1	1.2313
2	2	4	2	0.9482
2	2	3	1	1.2562
2	4	1	1	0.7353
2	2	5	2	0.9431
2	3	4	2	2.2622
2	4	1	1	1.0378
2	2	4	2	1.0284
2	2	1	1	0.9795
2	2	3	2	2.6208
2	2	5	2	0.9183
2	2	1	2	1.4706
2	4	2	1	0.8641
2	4	5	2	0.7740
2	4	3	1	1.2980
2	2	5	2	0.8993
2	5	4	1	0.8013
2	4	2	1	0.8133
2	4	2	1	1.5287
2	1	2	2	0.8361
2	1	4	2	0.7359
2	5	2	1	0.8381
2	4	1	1	0.7865
2	1	3	2	0.7883
2	4	2	1	1.0070
2	2	5	2	0.9469
2	2	4	2	0.8706
2	1	3	2	1.2963
2	2	4	2	1.0001
2	2	4	2	1.4967
2	3	2	1	1.2893
2	5	2	1	1.0011
2	1	4	2	0.8119
2	5	2	1	0.7806
2	5	2	1	0.9138
2	4	2	1	0.9189
2	3	4	1	1.8292
2	4	2	1	0.8104
2	5	2	1	0.8922
2	2	5	2	0.9330
2	1	4	2	2.0591
2	3	4	1	2.4785
2	4	3	1	1.2153
2	4	2	1	2.1661
2	4	2	1	1.2615
2	2	4	2	0.9689
2	1	4	2	0.8750
2	2	4	2	0.8648
2	1	2	2	1.2051
2	4	2	1	1.1991
2	2	3	2	1.3578
2	2	5	2	0.8425
2	4	2	1	0.7597
2	2	4	2	0.7791
2	3	4	2	0.7517
2	3	2	1	1.7092
2	2	3	2	1.0119
2	2	4	1	0.7143
2	5	4	1	0.8624
2	4	1	1	0.8751
2	2	3	2	1.2028
2	4	1	1	1.0002
2	5	2	1	0.8925
2	2	4	2	0.8249
2	2	3	2	1.1932
2	5	2	1	0.8471
2	2	5	2	0.8091
2	1	4	2	0.8972
2	2	3	2	2.4312
2	3	2	1	1.2498
2	4	1	1	1.0023
2	2	4	2	1.1183
2	1	4	2	2.0741
2	2	4	2	0.9015
2	4	1	1	1.0991
2	5	2	1	1.2087
2	3	2	1	1.0685
2	2	1	1	0.9484
2	2	4	2	0.8276
2	2	4	2	1.0525
2	4	2	1	0.8669
2	2	5	2	0.7860
2	4	2	1	0.8364
2	3	2	1	1.1316
2	5	2	1	0.6417
2	1	2	2	0.7973
2	2	4	2	1.4247
2	2	4	2	0.7780
2	4	3	1	0.8923
2	2	4	2	0.8693
2	2	1	1	0.7350
2	1	4	2	0.8130
2	1	4	2	0.8844
2	3	1	1	1.1564
2	2	5	2	0.6467
2	2	3	2	2.4155
2	2	1	1	1.4589
2	5	2	1	1.0028
2	5	2	1	0.8560
2	1	3	2	1.4092
2	4	1	1	0.9400
2	3	2	1	0.9746
2	5	2	1	0.5617
2	2	4	2	1.5246
2	2	5	2	0.7672
2	2	3	2	1.5811
2	2	1	1	0.9691
2	5	3	1	0.9712
2	4	5	2	1.2348
2	1	3	2	0.8312
2	3	2	1	1.1345
2	4	2	1	0.8501
2	3	1	1	0.7944
2	4	1	1	0.6462
2	4	1	1	0.9013
2	5	2	1	0.5438
2	3	4	2	1.5392
2	1	4	2	1.3955
2	2	5	2	1.0043
2	4	2	1	1.0243
2	4	2	1	0.7323
2	2	3	2	1.1383
2	2	5	2	0.7635
2	2	4	2	1.4859
2	4	2	1	1.2368
2	2	5	2	0.8484
2	2	4	2	1.4882
2	1	4	2	1.0485
2	3	4	2	0.8241
2	4	2	1	0.9704
2	4	1	1	0.9841
2	5	2	1	1.5731
2	5	2	1	0.7090
2	2	1	2	1.5288
2	5	2	1	0.7167
2	2	4	2	1.4284
2	3	4	2	2.1169
2	2	4	2	0.7257
2	5	2	1	1.8252
2	5	2	1	1.3393
2	1	4	2	1.0031
2	2	4	2	0.8177
2	2	3	1	1.3620
2	1	2	2	0.7280
2	1	4	2	1.1825
2	2	3	2	1.1863
2	2	4	2	0.9231
2	3	4	2	1.2920
2	2	1	1	1.0909
2	3	2	1	1.5393
2	5	2	1	1.3272
2	4	3	1	1.3585
2	2	4	2	0.7425
2	2	3	2	1.4502
2	2	4	2	1.0483
2	4	1	1	1.0643
3	4	3	2	2.8461
3	3	1	1	1.9369
3	1	4	2	1.5855
3	3	1	1	2.0123
3	3	2	1	3.1219
3	4	2	1	1.5760
3	5	2	1	1.0998
3	4	3	2	2.0479
3	4	2	2	2.4468
3	2	1	1	1.5819
3	5	3	1	1.1698
3	4	2	1	1.2596
3	1	3	2	2.3625
3	5	2	1	1.0655
3	4	1	1	0.8440
3	4	3	1	1.6406
3	5	2	1	0.9578
3	4	1	1	1.0818
3	3	1	1	1.1294
3	3	2	1	1.7662
3	4	2	1	1.1988
3	4	1	1	2.4100
3	4	3	1	1.2178
3	5	4	1	0.8405
3	4	3	1	1.5864
3	4	1	1	1.0534
3	4	3	1	1.0130
3	3	2	1	1.3774
3	4	2	1	1.2437
3	5	3	1	0.8207
3	5	3	1	0.8121
3	5	2	1	0.8862
3	4	1	1	1.1500
3	5	2	1	0.9070
3	5	2	1	0.6655
3	4	3	1	0.6738
3	5	3	1	0.9617
3	4	3	1	1.1840
3	4	2	1	1.9390
3	2	3	2	1.7338
3	3	2	1	1.2237
3	5	3	1	0.9343
3	3	2	2	3.1666
3	4	3	1	1.4791
3	4	3	1	1.3850
3	4	1	1	1.6021
3	4	1	1	1.0080
3	4	2	1	1.0901
3	4	1	1	1.2392
3	4	2	1	1.9205
3	2	5	2	1.0760
3	4	1	1	1.1948
3	4	2	1	1.4605
3	3	2	1	1.0248
3	4	1	1	1.0041
3	1	4	2	1.0133
3	4	2	1	0.9969
3	4	2	1	1.2225
3	3	4	2	2.4688
3	5	2	1	1.0717
3	5	2	1	0.7845
3	5	3	1	0.9347
3	4	1	1	0.9689
3	4	3	1	1.1469
3	3	2	1	0.6874
3	4	3	2	1.7157
3	4	2	1	1.9189
3	4	2	1	0.8414
3	4	2	1	0.7083
3	4	2	1	0.9996
3	5	4	1	1.4147
3	3	4	2	1.0370
3	4	2	1	1.0636
3	4	1	1	0.7831
3	4	1	1	1.0369
3	5	2	1	0.6620
3	5	2	1	0.7358
3	4	1	1	0.9181
3	4	2	1	1.3188
3	4	3	2	1.4534
3	5	2	1	0.7967
3	2	5	2	0.9279
3	4	2	1	2.6765
3	4	3	2	1.3912
3	4	2	1	1.0003
3	4	2	1	0.8056
3	4	3	1	0.9363
3	4	2	1	1.7892
3	4	2	1	1.1025
3	4	1	1	1.1708
3	4	1	1	0.6523
3	4	1	1	0.9179
3	2	1	1	1.1076
3	2	3	2	1.3518
3	5	2	1	1.3591
3	4	2	1	0.6895
3	4	2	1	0.9137
3	3	2	1	0.9925
3	4	2	1	1.1542
3	4	3	2	2.8148
3	3	1	2	1.5242
3	4	2	1	1.1567
3	4	1	1	2.3431
3	4	1	1	1.1670
3	5	2	1	1.0559
3	4	3	1	1.3988
3	1	4	2	1.3353
3	4	2	1	3.2592
3	4	2	1	1.2327
3	3	1	1	1.2249
3	5	3	1	1.0508
3	4	2	1	2.1940
3	3	2	2	1.0311
3	5	3	1	1.0539
3	3	2	1	2.7551
3	4	1	1	1.0416
3	5	2	1	0.7400
3	5	2	1	1.1119
3	4	3	1	1.3687
3	1	4	1	1.5634
3	4	1	1	1.5656
3	4	2	1	1.1685
3	5	2	1	0.9317
3	4	2	1	1.3528
3	3	2	1	1.5683
3	5	2	1	0.8676
3	4	1	1	0.7913
3	4	2	1	1.6053
3	2	1	1	2.1637
3	1	3	2	1.1794
3	3	2	1	3.9716
3	4	2	1	4.6238
3	3	2	1	4.8332
3	2	4	2	1.2802
3	5	3	1	0.8012
3	5	2	1	1.0145
3	4	1	1	0.9814
3	5	2	1	0.9359
3	5	2	1	0.8087
3	4	1	1	1.3407
3	4	3	1	1.5288
3	4	1	1	1.9476
3	4	2	1	0.9180
3	4	1	1	0.9341
3	5	4	1	0.6517
3	5	3	1	0.6770
3	4	1	1	0.8135
3	5	4	1	0.8016
3	4	1	1	1.5695
3	4	2	1	0.8784
3	4	2	1	0.8925
3	3	4	1	1.0038
3	5	2	1	0.8712
3	5	3	1	0.7555
3	3	2	2	3.2337
3	4	1	1	0.8937
3	3	1	1	1.4890
3	4	2	1	1.0823
3	4	2	1	0.8304
3	4	2	1	1.5983
3	4	3	1	1.2702
3	3	2	1	0.8193
3	4	1	1	0.8373
3	4	1	1	0.9014
3	4	3	1	0.8732
3	3	2	1	2.9549
3	4	3	2	1.8455
3	2	1	1	1.2346
3	3	2	2	2.3471
3	1	4	2	0.8680
3	4	1	1	0.8289
3	4	1	1	1.6422
3	4	1	1	1.0255
3	5	4	1	0.7993
3	4	1	1	0.9617
3	5	2	1	0.7347
3	4	2	1	1.1811
3	4	2	1	1.3121
3	5	2	1	0.6825
3	3	2	1	0.9388
3	5	3	1	0.6574
3	5	2	1	0.9216
3	5	4	1	0.9977
3	4	2	1	1.0075
3	4	1	1	0.9754
3	3	2	1	1.8411
3	4	3	1	0.7916
3	5	2	1	0.6712
3	4	2	1	1.0410
3	4	3	2	2.8197
3	3	2	1	1.0690
3	4	1	1	1.9508
3	2	1	1	1.4312
3	4	2	1	0.6495
3	5	2	1	0.7364
3	4	2	1	1.0386
3	5	2	1	0.6167
3	4	1	1	1.1736
3	4	2	1	0.8722
3	5	2	1	0.8208
3	4	1	1	2.0423
3	4	3	1	1.0868
3	3	2	1	0.7662
3	5	3	1	0.6096
3	1	4	2	0.9917
3	5	4	1	0.9133
3	4	2	2	1.2156
3	2	3	2	1.0229
3	3	1	1	0.7757
3	4	3	2	1.3701
3	3	4	2	1.6423
3	2	4	2	1.1363
3	5	3	1	0.9460
3	3	5	2	0.9310
3	2	4	2	1.1094
3	4	1	1	0.9521
3	4	1	1	0.9000
3	4	2	1	2.0261
3	3	2	1	1.1436
3	4	3	2	1.0989
3	2	3	2	1.6355
3	4	3	1	0.7364
3	2	4	2	1.2469
3	3	4	2	1.9816
3	1	4	2	1.1574
3	4	2	1	2.3111
3	3	1	1	0.8660
3	1	4	2	1.2971
3	4	2	1	0.5973
3	5	2	1	0.8909
3	2	4	2	1.0250
3	5	2	1	0.6074
3	4	1	1	0.8509
3	2	4	2	1.1304
3	2	4	2	1.0766
3	4	2	1	0.8123
3	4	1	1	1.1831
3	2	4	2	1.0584
3	2	5	2	0.6154
3	4	1	1	0.7629
3	2	4	2	0.7766
3	3	4	2	0.8842
3	2	4	2	0.8841
3	3	2	1	0.7751
3	5	4	1	0.8148
3	4	1	1	0.6432
3	1	2	2	0.8389
3	5	2	1	0.6345
3	1	3	2	0.7760
3	3	5	2	0.8424
3	2	3	2	0.9416
3	4	3	1	1.5613
3	3	2	1	0.9308
3	4	2	1	0.8032
3	2	5	2	0.8186
3	4	1	1	0.5352
3	4	1	1	0.5736
3	1	3	2	0.7634
3	3	2	1	0.6160
3	4	3	1	0.7373
3	2	5	2	0.5658
3	2	1	1	1.2958
3	2	4	2	0.9754
3	2	1	1	1.7296
3	3	5	2	0.6382
3	3	5	2	0.6860
3	3	2	1	0.9293
3	4	3	2	1.1338
3	2	3	2	1.0904
3	3	2	1	0.6594
3	3	4	2	0.6910
3	4	2	1	0.5658
3	3	4	2	0.7569
3	4	2	1	0.7223
3	4	1	1	0.7003
3	5	3	1	0.5884
3	4	3	1	0.6801
3	3	4	2	1.0006
3	3	5	2	0.8234
3	2	3	1	1.1473
3	4	2	1	0.9016
3	2	4	2	1.6495
3	3	2	1	0.7743
3	4	3	1	1.6262
3	5	2	1	0.9398
3	5	2	1	0.5894
3	1	3	2	0.7536
3	4	1	1	0.6616
3	4	2	1	1.3125
3	2	4	1	0.6219
3	4	3	2	1.9358
3	5	4	1	0.8488
3	4	1	1	0.8245
3	3	2	1	0.9993
3	2	5	2	0.6931
3	5	2	1	0.7804
3	5	2	1	0.6145
3	1	3	2	1.1068
3	5	2	1	0.6324
3	3	2	1	1.1984
3	4	5	2	1.4498
3	1	3	2	1.6562
3	3	1	1	2.3875
3	4	1	1	0.8650
3	2	4	2	1.1295
3	2	3	2	1.7868
3	1	3	2	1.0202
3	4	1	1	0.9537
3	1	4	2	0.8710
3	5	2	1	0.7353
3	4	3	1	1.2861
3	2	5	2	0.8800
3	2	4	1	0.7311
3	3	2	1	1.6412
3	3	4	2	1.3199
3	3	2	1	1.1972
3	2	1	2	1.7671
3	4	1	1	1.3423
3	2	5	2	0.6423
3	2	5	2	0.8506
3	5	2	1	0.6063
3	4	1	1	0.8858
3	5	2	1	0.9991
3	3	5	2	0.9368
3	3	1	1	1.0943
3	4	2	1	0.8224
3	4	2	1	0.8886
3	3	2	2	1.2042
3	1	4	2	0.7598
3	3	5	2	0.7001
3	3	4	2	0.7053
3	2	4	2	0.7204
3	1	4	2	0.6326
3	3	2	1	2.5775
3	3	1	1	1.3695
3	1	4	2	0.9129
3	4	3	1	2.3550
3	2	4	2	0.8424
3	2	5	2	0.6406
3	5	2	1	0.5878
3	4	5	2	0.8383
3	2	4	2	0.9629
3	2	4	2	0.9419
3	2	4	2	1.8052
3	3	4	2	1.0629
3	4	1	1	0.7419
3	2	5	2	0.8074
3	1	4	2	0.7183
3	3	4	1	1.9370
3	2	5	2	0.7045
3	2	3	1	0.6680
3	4	1	1	1.1586
3	3	2	1	2.1071
3	1	4	2	0.8066
3	3	2	1	1.6400
3	3	2	1	1.7920
3	4	2	1	0.9428
3	4	3	2	1.1639
3	4	2	1	0.7660
3	3	2	1	1.3381
3	3	2	1	1.1594
3	1	4	2	0.7364
3	3	4	1	1.7645
3	2	5	2	1.0085
3	2	3	1	1.1885
3	4	3	1	1.0303
3	1	4	2	0.8436
3	5	2	1	0.8992
3	2	4	2	0.6819
3	3	4	2	0.6998
3	4	3	1	0.9945
3	2	4	2	0.6902
3	2	3	1	1.4094
3	4	2	1	1.1131
3	3	2	1	0.8379
3	2	4	2	0.8665
3	3	1	1	0.7301
3	3	1	1	1.4451
3	1	3	2	0.9690
3	5	2	1	0.7214
3	4	2	1	0.8648
3	4	3	2	1.5102
3	2	4	2	0.8610
3	2	5	2	0.8245
3	5	2	1	0.7702
3	2	4	2	1.6381
3	3	2	2	1.3035
3	5	3	1	0.8757
3	3	4	1	0.8949
3	2	3	2	1.8098
3	5	2	1	0.9403
3	3	2	1	0.9711
3	1	4	2	0.9829
3	1	4	2	1.1234
3	4	5	2	1.0578
3	3	4	2	1.4364
3	5	2	1	0.6048
3	3	2	1	1.7417
3	2	3	2	1.1991
3	4	2	1	0.7429
4	4	2	1	1.1082
4	4	2	1	1.0670
4	4	3	1	1.1003
4	5	2	1	0.9639
4	5	3	1	0.9857
4	3	2	2	1.3425
4	5	2	1	0.9540
4	3	2	1	1.3357
4	5	2	1	0.9421
4	4	2	1	1.1105
4	5	2	1	0.9110
4	3	2	2	0.9509
4	4	1	1	1.4576
4	3	2	1	1.5463
4	3	2	2	1.5913
4	1	4	2	1.3619
4	4	1	1	1.4073
4	3	2	1	1.2928
4	5	2	1	0.9564
4	4	1	1	1.1923
4	4	2	1	1.1554
4	5	2	1	0.8860
4	4	3	1	1.0076
4	5	2	1	0.9180
4	5	2	1	0.7344
4	5	2	1	0.6512
4	4	3	1	0.6860
4	5	2	1	0.8236
4	4	2	1	1.1440
4	4	2	1	0.9631
4	1	4	2	1.0832
4	5	2	1	1.0015
4	2	5	2	1.0388
4	5	2	1	0.8536
4	4	2	1	1.7628
4	2	5	2	0.8468
4	4	2	1	0.9126
4	3	2	2	0.9373
4	3	2	2	1.0880
4	4	2	1	1.2061
4	4	1	1	0.9054
4	5	4	1	0.7109
4	4	3	1	1.4558
4	2	4	2	0.9518
4	3	1	1	2.6457
4	3	2	1	1.4702
4	4	2	2	1.0479
4	3	2	1	1.5643
4	3	2	1	0.9607
4	5	2	1	1.0752
4	4	2	1	0.9471
4	4	2	1	1.0970
4	3	1	1	1.4473
4	5	2	1	1.2801
4	4	2	1	1.1822
4	4	2	1	1.0581
4	3	2	1	1.9457
4	4	1	1	1.0456
4	2	1	1	1.5575
4	4	2	1	1.0491
4	3	1	1	2.2252
4	4	3	1	0.9807
4	4	2	1	0.9894
4	5	2	1	0.6405
4	3	1	1	1.1304
4	4	1	1	1.3409
4	3	1	1	1.4715
4	4	3	1	1.1502
4	4	3	1	0.9632
4	5	4	1	0.8401
4	5	3	1	0.6903
4	3	2	1	1.6483
4	4	2	1	1.0149
4	4	1	1	0.9696
4	4	2	1	1.3363
4	4	2	1	1.0292
4	4	3	1	0.9573
4	4	1	1	0.9472
4	3	2	2	3.7035
4	4	2	1	1.2804
4	3	2	1	0.6777
4	4	2	1	0.8226
4	4	3	1	0.8639
4	5	2	1	0.8452
4	2	4	2	0.9640
4	4	1	1	0.7373
4	4	3	1	0.8968
4	4	3	1	0.8639
4	3	2	1	1.7930
4	5	3	1	0.7734
4	4	3	1	1.7306
4	3	2	1	1.4242
4	5	2	1	0.8634
4	4	2	1	0.6695
4	4	2	1	0.7551
4	4	3	1	0.8093
4	4	1	1	0.9139
4	4	2	1	0.5584
4	5	3	1	0.8699
4	4	1	1	0.5266
4	5	2	1	0.8129
4	3	2	1	1.2748
4	4	2	1	1.5556
4	3	2	1	0.7680
4	3	2	1	1.9592
4	4	1	1	1.3521
4	4	3	1	0.9937
4	3	2	1	1.6223
4	4	2	1	1.1755
4	2	1	1	1.2710
4	3	1	1	1.2426
4	5	2	1	0.8668
4	5	4	1	0.7783
4	4	1	1	1.5520
4	3	2	1	2.9689
4	4	3	2	2.4744
4	3	2	1	2.8089
4	4	1	1	1.2073
4	4	2	1	0.7379
4	5	3	1	0.7347
4	4	3	1	0.6823
4	4	2	1	0.7829
4	3	1	1	1.0752
4	1	4	2	1.0830
4	3	5	2	1.1077
4	4	1	1	0.8620
4	4	1	1	0.8362
4	4	3	1	0.6244
4	3	2	1	1.2920
4	5	3	1	1.6735
4	4	1	1	0.8201
4	3	1	1	1.1958
4	4	1	1	0.9184
4	4	1	1	0.7496
4	4	3	1	0.8722
4	4	2	1	1.1443
4	4	1	1	0.7120
4	4	3	2	3.9421
4	5	4	1	0.9893
4	3	1	1	1.1325
4	4	2	1	0.8265
4	5	3	1	0.6508
4	4	3	1	0.8628
4	4	2	1	1.0609
4	4	2	1	0.6344
4	4	3	1	0.7421
4	4	1	1	0.8614
4	4	2	1	1.1910
4	4	1	1	0.7629
4	3	2	1	0.9190
4	4	2	1	0.8297
4	2	1	1	0.5716
4	4	1	1	1.3693
4	2	5	2	1.3315
4	2	5	2	1.1976
4	5	3	1	0.8035
4	2	4	2	1.2247
4	5	2	1	0.7523
4	4	2	1	0.8329
4	4	3	1	0.7889
4	4	2	1	1.6770
4	4	1	1	0.8769
4	5	3	1	0.7339
4	5	2	1	0.6558
4	3	1	1	0.7418
4	4	2	1	0.7017
4	1	4	2	0.8755
4	4	1	1	0.6373
4	4	1	1	0.6355
4	4	3	1	0.7409
4	4	1	1	1.0991
4	5	3	1	0.6101
4	3	2	1	1.2376
4	3	4	2	0.7829
4	5	2	1	0.6287
4	3	2	1	1.7546
4	3	1	1	1.3999
4	4	3	1	1.4096
4	4	3	1	1.2985
4	5	2	1	1.1932
4	4	3	1	0.6771
4	3	2	1	0.8073
4	4	2	1	0.5562
4	4	2	1	0.8222
4	4	1	1	0.5487
4	5	2	1	1.0365
4	3	2	1	1.3349
4	4	2	1	1.0058
4	5	3	1	1.1716
4	5	2	1	0.9158
4	5	2	1	0.6683
4	5	2	1	0.6333
4	4	3	1	2.2138
4	4	3	1	1.3009
4	2	4	2	1.0379
4	4	3	1	0.8308
4	5	4	1	0.6935
4	5	3	1	0.7332
4	4	1	1	1.0815
4	3	2	1	1.1536
4	4	3	1	2.1701
4	4	2	1	0.8864
4	1	2	1	0.8268
4	4	1	1	0.8849
4	3	1	1	1.7502
4	4	1	1	0.9587
4	5	2	2	1.4614
4	3	2	1	1.3065
4	3	5	2	0.9409
4	2	4	1	5.0251
4	4	3	1	1.0541
4	1	2	2	3.0551
4	2	5	2	1.3533
4	5	3	1	0.7990
4	4	1	1	0.7874
4	2	4	2	1.9601
4	2	1	1	1.7053
4	1	4	2	0.7913
4	3	5	2	1.0204
4	3	2	1	0.9750
4	5	2	1	1.5030
4	1	3	2	1.1836
4	5	3	1	2.1555
4	3	2	1	1.7500
4	1	2	2	2.2075
4	4	1	1	1.1115
4	2	4	2	1.9236
4	4	2	1	2.0456
4	3	4	2	0.9992
4	1	3	2	2.1079
4	4	2	2	4.7993
4	4	2	1	1.5214
4	5	2	1	0.7346
4	5	2	1	0.6964
4	3	2	1	1.2413
4	5	2	1	2.0591
4	2	4	2	1.1160
4	3	2	2	1.2277
4	5	4	1	1.9744
4	4	2	1	0.7065
4	5	2	1	0.8115
4	3	2	1	1.0176
4	4	3	1	1.3266
4	5	2	1	1.0683
4	4	1	1	1.0294
4	1	4	2	1.0990
4	1	4	2	1.3980
4	4	1	1	1.1082
4	2	4	2	1.2883
4	5	2	1	1.2280
4	4	1	1	1.0557
4	3	5	2	0.9365
4	3	2	1	1.0224
4	4	2	1	0.9693
4	4	3	1	1.3268
4	3	1	1	0.8929
4	5	3	1	1.1817
4	1	4	2	1.1342
4	2	4	2	1.0832
4	2	5	2	0.9557
4	1	3	2	1.2492
4	2	3	2	1.3465
4	2	4	2	0.9677
4	2	5	2	0.8941
4	4	3	1	1.2158
4	2	5	2	0.9320
4	4	2	1	1.0819
4	5	4	1	1.2334
4	2	5	2	1.1465
4	4	2	2	0.9520
4	2	4	2	0.9492
4	4	2	1	1.1327
4	2	4	2	0.9217
4	1	4	2	0.8448
4	1	4	2	0.7756
4	1	4	2	0.8618
4	1	4	2	0.8601
4	2	5	2	0.8173
4	3	5	2	0.7643
4	4	1	1	0.8725
4	3	4	2	0.8650
4	4	1	1	0.7943
4	5	2	1	1.0693
4	5	2	1	1.0936
4	5	2	1	0.9178
4	3	4	2	0.9969
4	4	5	2	0.8301
4	3	2	1	0.9253
4	3	1	1	0.8202
4	1	4	2	1.1150
4	5	3	1	1.1057
4	3	4	2	0.8457
4	2	4	2	0.7542
4	1	3	2	0.8302
4	3	5	2	0.7039
4	2	3	2	1.1450
4	3	2	1	3.8296
4	2	4	2	0.8043
4	1	4	2	0.6868
4	4	3	1	1.2624
4	3	2	2	1.5242
4	5	4	1	1.7311
4	3	5	2	0.7646
4	2	3	2	2.3607
4	4	2	1	1.1714
4	4	1	1	0.9250
4	5	2	1	0.9247
4	3	2	1	1.0743
4	3	4	2	0.7439
4	4	2	1	0.8690
4	4	2	1	0.8449
4	5	2	1	0.6463
4	2	4	2	0.9400
4	1	3	1	0.9116
4	2	4	2	1.2032
4	2	5	2	0.7708
4	4	2	1	0.9595
4	4	3	1	1.2973
4	4	3	1	1.0712
4	4	3	1	1.0417
4	4	1	1	0.8456
4	2	3	2	1.4916
4	2	3	2	1.7580
4	5	2	1	1.0759
4	1	4	2	1.0938
4	4	3	1	1.3895
4	3	5	2	0.8061
4	2	4	2	0.7616
4	4	1	1	1.0114
4	4	1	1	0.9473
4	1	3	2	0.9922
4	5	2	1	0.8167
4	4	1	1	0.7491
4	2	4	2	1.1686
4	4	3	1	1.0525
4	1	4	2	1.0054
4	2	5	2	0.7725
4	5	2	1	0.9535
4	1	4	2	1.1389
4	3	4	2	0.8444
4	3	2	1	0.8586
4	2	5	2	0.7313
4	1	4	2	0.8862
4	3	2	2	1.7691
4	4	1	1	0.9842
4	1	4	2	1.0022
4	4	1	1	0.8383
4	3	4	1	1.3796
4	4	3	1	1.2325
4	2	1	1	1.5219
4	2	4	2	1.5575
4	3	5	2	0.9421
4	3	4	2	0.9717
4	2	4	2	1.2350
4	3	1	1	0.8388
4	5	2	1	1.8308
4	3	4	2	1.3986
4	4	1	1	0.8111
4	2	4	2	1.1564
4	4	1	1	0.8412
4	2	3	2	0.9171
4	5	2	1	0.9512
4	4	1	1	0.7891
4	2	5	2	0.7670
4	4	2	1	0.9930
4	3	2	2	1.6865
4	4	3	1	0.9380
4	4	1	1	0.8384
4	4	5	2	0.7986
4	2	5	2	0.8807
4	2	4	2	1.9293
4	4	2	1	1.1287
4	3	2	1	1.1090
4	3	1	1	0.7300
4	2	4	2	1.0681
4	4	3	2	1.0969
4	4	5	2	0.7512
4	2	5	2	0.6397
4	4	2	1	0.9551
4	4	1	1	1.0484
4	3	4	2	1.4698
4	4	1	1	0.8805
4	5	4	2	0.6887
4	5	4	1	1.1466
4	2	1	1	2.3036
4	2	4	2	0.7978
4	4	3	1	1.2220
4	5	4	1	1.0290
4	3	5	2	0.7920
4	2	4	2	0.7631
4	4	3	1	0.9771
4	5	3	1	0.9963
4	4	2	1	0.7670
4	1	2	2	1.7168
4	4	3	1	1.1687
4	3	4	2	0.9561
4	2	5	2	1.3449
4	2	4	2	1.0527
4	5	2	1	0.8380
4	2	3	1	2.0728
5	5	3	1	0.8459
5	4	2	1	0.6814
5	4	3	1	0.6057
5	3	2	1	0.7979
5	4	2	1	0.7607
5	5	4	1	0.7755
5	5	4	1	0.8730
5	4	3	1	0.8828
5	4	3	2	0.6598
5	4	3	2	0.8525
5	4	1	1	0.7017
5	5	2	1	0.6813
5	5	4	1	0.7226
5	4	1	1	0.7650
5	4	3	1	0.9197
5	5	4	1	0.7923
5	4	5	2	0.6480
5	5	2	1	0.5179
5	4	2	1	0.7105
5	5	4	1	0.8712
5	5	2	1	0.7455
5	4	1	2	0.6413
5	5	4	1	0.7793
5	5	2	1	0.9284
5	5	4	1	0.7786
5	4	3	1	0.9161
5	4	2	1	0.8437
5	5	2	1	0.8034
5	4	2	1	1.0679
5	5	4	1	0.9451
5	5	4	1	0.6742
5	4	3	1	1.1589
5	5	3	1	0.8203
5	5	4	1	0.8545
5	5	2	1	0.7403
5	4	5	2	1.2295
5	4	2	1	0.7937
5	5	3	1	0.9194
5	4	2	1	1.2962
5	5	3	1	1.0590
5	5	2	1	0.8162
5	5	3	1	0.7446
5	5	2	1	0.7574
5	4	3	1	0.9842
5	5	2	1	0.7417
5	5	4	1	0.6548
5	4	3	1	1.0644
5	4	2	1	1.0546
5	5	4	2	1.0309
5	4	1	1	0.7310
5	4	3	1	0.9562
5	2	3	2	0.8193
5	4	1	1	0.8294
5	5	2	1	0.6042
5	5	3	1	0.6102
5	5	4	1	0.6136
5	3	2	1	0.8508
5	4	1	1	0.7783
5	4	1	1	0.7339
5	2	5	2	0.8177
5	4	1	1	0.5946
5	2	4	2	0.5808
5	5	4	1	0.6957
5	5	2	2	0.6359
5	5	2	1	0.6503
5	5	4	1	0.8497
5	4	1	1	0.6246
5	4	3	1	0.7565
5	4	2	1	0.6449
5	5	2	1	0.6615
5	5	2	1	0.9074
5	5	2	1	0.6999
5	4	1	1	0.6426
5	4	3	1	0.6510
5	4	2	1	0.8676
5	5	2	1	0.6751
5	5	3	1	0.6825
5	5	2	1	0.5501
5	4	2	1	0.6100
5	3	4	2	0.9833
5	5	2	1	0.5927
5	4	1	1	0.6798
5	4	2	1	0.8007
5	5	4	1	0.8392
5	5	4	1	0.6802
5	5	3	1	0.7365
5	4	1	2	1.1325
5	3	4	2	0.9764
5	4	2	1	1.2195
5	4	2	1	0.7008
5	3	5	2	0.7090
5	4	5	1	1.0981
5	5	4	1	0.6041
5	4	2	1	0.6706
5	5	4	1	0.7272
5	5	2	1	0.7112
5	5	2	1	0.7020
5	5	3	2	0.6740
5	5	2	1	0.5428
5	5	4	1	0.6226
5	4	3	1	0.6800
5	5	2	1	0.7861
5	4	3	1	1.1171
5	4	3	2	0.6432
5	5	3	1	0.7555
5	5	4	1	0.5297
5	4	3	2	0.8686
5	4	3	1	0.6518
5	3	4	1	0.8351
5	1	4	2	0.7089
5	4	1	1	0.6250
5	4	1	1	0.8888
5	5	2	1	0.7765
5	5	2	1	0.7313
5	3	1	2	1.0518
5	5	3	1	0.9218
5	4	1	1	0.5858
5	4	3	1	1.0126
5	4	1	1	0.5743
5	3	4	2	1.1464
5	5	3	1	0.5587
5	4	3	1	0.7293
5	4	1	1	0.8619
5	5	2	1	0.9471
5	4	3	1	0.8697
5	5	2	1	0.8785
5	4	1	1	0.8435
5	4	1	1	0.8208
5	5	3	1	0.6781
5	4	2	1	1.0777
5	4	1	1	0.8624
5	4	2	1	0.9530
5	5	2	1	0.8642
5	3	1	1	0.8744
5	3	2	2	1.3742
5	3	4	2	1.0390
5	5	2	1	0.5905
5	5	2	1	0.7555
5	4	1	1	0.8906
5	5	2	1	1.7191
5	5	2	1	1.3115
5	4	2	1	0.7023
5	5	4	2	1.2491
5	5	2	1	0.7860
5	2	5	2	1.0957
5	5	3	1	0.6211
5	5	3	1	0.5467
5	5	2	1	0.6297
5	2	4	2	0.7752
5	4	2	1	1.0048
5	5	3	1	0.6387
5	5	2	1	0.6768
5	4	1	1	0.6445
5	5	3	1	0.7501
5	4	2	1	0.7206
5	4	2	1	0.9673
5	5	4	2	1.0526
5	4	3	1	0.6509
5	5	4	1	0.6821
5	5	3	1	0.6257
5	5	2	1	0.6746
5	5	3	1	0.8109
5	5	3	1	0.7653
5	5	3	1	0.6671
5	5	2	1	0.8113
5	5	2	1	0.6190
5	4	3	1	0.5990
5	5	4	1	0.7491
5	4	2	1	0.7982
5	4	2	1	0.7725
5	4	3	1	0.7878
5	2	4	2	0.8132
5	5	2	1	0.6554
5	4	3	1	1.4808
5	5	4	1	0.6405
5	5	3	1	0.8489
5	4	3	1	1.0198
5	4	2	1	0.5565
5	5	3	1	0.6985
5	5	2	1	0.6743
5	5	4	2	1.4185
5	4	3	1	0.9362
5	5	3	1	0.6210
5	5	2	1	0.7674
5	5	3	1	0.5545
5	2	5	2	0.7771
5	5	3	1	0.5743
5	4	3	1	0.5472
5	5	2	1	0.6481
5	4	3	1	1.0647
5	4	3	1	0.9719
5	4	1	1	1.0224
5	5	4	1	0.7437
5	5	4	1	0.6079
5	5	3	1	0.5873
5	5	4	1	0.5995
5	4	3	1	0.5724
5	4	3	1	1.0501
5	5	2	1	0.5940
5	5	2	1	0.9122
5	4	2	1	1.0824
5	3	4	1	1.0548
5	5	3	1	0.6542
5	4	5	1	0.9455
5	5	3	1	0.9097
5	5	3	1	0.7383
5	5	4	1	1.1473
5	4	3	1	0.7506
5	4	1	1	0.7016
5	4	5	1	0.9461
5	2	3	1	1.1906
5	4	1	1	0.8518
5	2	3	1	1.2029
5	5	3	1	0.6332
5	3	5	2	1.1695
5	4	2	1	0.8186
5	5	4	1	0.7957
5	4	1	1	0.7595
5	5	2	1	1.0823
5	4	3	1	0.8466
5	1	4	2	1.0032
5	2	5	2	0.8303
5	2	4	2	0.8224
5	4	3	1	0.7169
5	5	3	1	0.6664
5	4	1	1	0.9281
5	4	2	1	0.9985
5	2	5	2	1.0355
5	3	4	2	0.9660
5	2	3	1	1.2038
5	1	4	2	0.6155
5	4	5	2	0.8583
5	2	5	2	1.0084
5	5	2	1	0.8785
5	3	2	1	1.1096
5	3	4	2	0.7820
5	4	1	1	1.1546
5	1	4	2	1.0385
5	4	1	1	0.8395
5	4	5	1	0.7419
5	4	2	1	1.0995
5	2	5	2	0.6812
5	5	4	1	0.7707
5	5	2	1	0.7213
5	3	5	2	1.0098
5	4	1	1	0.5670
5	3	5	1	0.7187
5	4	2	1	0.8829
5	4	3	1	0.8332
5	5	2	1	0.8018
5	4	2	1	1.0145
5	4	3	1	1.3741
5	3	5	2	0.8381
5	1	4	2	0.5720
5	5	2	1	0.7244
5	4	2	1	0.7525
5	5	3	1	0.7460
5	5	4	2	0.8998
5	4	3	1	1.4994
5	4	1	1	0.8093
5	3	5	2	1.1943
5	4	5	1	0.7002
5	2	5	1	2.6582
5	2	4	1	1.2956
5	4	3	1	0.6992
5	5	3	1	0.7082
5	3	5	2	0.8086
5	1	4	2	0.6533
5	5	2	1	1.1104
5	5	4	1	1.0931
5	4	5	2	0.9475
5	4	3	1	0.6969
5	2	5	2	0.8086
5	5	3	1	0.7273
5	5	2	1	1.0975
5	4	2	1	0.7585
5	1	4	2	0.7255
5	2	5	2	0.8123
5	4	1	1	0.6452
5	5	3	1	0.6720
5	1	2	2	0.7068
5	4	3	1	0.7122
5	3	5	2	0.9855
5	5	3	1	1.2092
5	4	3	2	1.4118
5	2	5	2	0.8370
5	4	2	1	0.6795
5	2	4	2	0.7064
5	2	5	2	0.9423
5	5	2	1	0.6503
5	3	4	2	1.0514
5	5	4	1	0.6357
5	4	2	1	0.9661
5	3	5	2	0.9617
5	4	1	1	0.7827
5	5	3	1	0.8638
5	4	1	1	0.9766
5	4	3	1	0.7974
5	4	1	1	1.0186
5	2	5	2	0.6621
5	5	3	1	0.7123
5	4	2	1	0.8598
5	2	4	2	0.6136
5	5	3	1	0.7953
5	2	4	2	0.6475
5	3	2	1	0.6286
5	4	5	1	0.8213
5	4	1	1	1.0148
5	2	5	2	0.6314
5	3	5	2	0.9737
5	3	2	1	1.0113
5	3	4	2	1.0231
5	4	2	1	0.6175
5	4	2	1	0.6421
5	4	5	2	0.6478
5	3	4	2	1.3017
5	3	5	2	0.6994
5	2	5	2	0.9209
5	4	2	1	0.8160
5	1	4	2	0.5845
5	3	5	2	0.7393
5	2	5	2	0.8832
5	4	5	1	0.8045
5	4	5	1	0.9952
5	4	5	1	0.9977
5	3	5	2	1.1131
5	5	3	1	0.6878
5	3	5	2	1.0341
5	1	4	2	0.9384
5	3	4	2	0.9297
5	1	4	2	0.8118
5	2	4	2	1.2531
5	3	4	2	0.7393
5	2	4	1	0.7310
5	2	5	2	0.6593
5	3	4	2	0.6934
5	5	2	1	1.0539
5	2	5	2	0.6397
5	3	5	2	0.6864
5	2	5	2	0.9005
5	2	4	2	1.0595
5	4	5	2	0.8171
5	5	4	1	0.6127
5	5	4	1	0.8567
5	2	4	2	0.5281
5	4	3	2	0.9417
5	4	2	1	0.6801
5	2	4	2	0.5120
5	1	4	2	0.5499
5	3	4	2	0.9550
5	4	1	1	0.7686
5	3	4	2	0.6225
5	5	3	1	0.7319
5	5	3	1	0.6170
5	5	4	1	0.9775
5	2	5	2	0.6333
5	2	5	2	0.6553
5	5	3	1	0.9475
5	2	4	2	0.7044
5	5	4	1	0.5985
5	1	4	2	0.6970
5	5	3	1	0.8341
5	3	2	2	0.6321
5	5	2	1	0.8768
5	5	2	1	0.7807
5	5	4	2	0.8890
5	3	5	2	0.6267
5	5	2	1	0.6663
5	1	3	2	0.6454
5	2	4	2	0.9376
5	3	5	2	0.6899
5	3	5	2	0.7042
5	3	4	1	0.9327
5	2	5	2	0.5952
5	4	2	1	1.4112
5	4	1	1	0.7511
5	2	4	2	0.6525
5	4	5	2	0.8263
5	4	5	2	1.1556
5	4	5	1	1.0294
5	5	4	2	0.6543
5	2	5	2	0.7966
5	3	5	2	0.9771
5	4	2	1	0.6114
5	4	1	1	1.1436
5	5	2	1	1.1464
5	5	3	1	0.6098
5	5	3	1	0.6447
5	4	5	1	0.6619
5	3	1	2	0.7308
5	2	4	2	0.6864
5	3	5	2	0.8273
5	2	5	2	0.6333
5	3	1	1	0.6333
5	2	5	2	0.6725
5	5	4	1	0.6046
5	2	4	2	2.0789
5	5	3	1	1.0599
5	1	4	2	0.6485
5	4	2	1	0.6481
[truncated: 11,992 more rows]
