# Supplementary material for: Value-based decision making via sequential sampling with hierarchical competition and attentional modulation
Source: PLoS One. 2017 Oct 27;12(10):e0186822. doi: 10.1371/journal.pone.0186822 (PMC5659783; doi:10.1371/journal.pone.0186822)
Supplement: S1 File — All data sets are included. (ZIP) [file pone.0186822.s001.zip › Colas_2017_data/NS.txt]

1	3	3	1	3.2600
1	2	3	2	1.6200
1	4	4	2	2.2500
1	3	3	1	1.5100
1	2	4	2	1.6500
1	2	2	1	4.2000
1	1	4	2	1.8500
1	2	1	1	2.1200
1	3	1	1	1.4000
1	4	4	2	2.9200
1	3	1	1	2.1000
1	4	2	1	1.7800
1	3	1	1	1.1100
1	2	4	2	1.8800
1	3	4	2	3.5700
1	4	4	1	2.2200
1	3	2	1	1.5400
1	1	3	2	1.7000
1	3	4	1	5.4900
1	4	3	1	1.5300
1	4	5	1	2.7200
1	5	1	1	1.3000
1	1	3	2	4.6700
1	3	3	1	1.4700
1	3	4	1	2.6800
1	2	2	1	3.9200
1	2	3	2	3.2600
1	2	3	2	1.7100
1	4	3	1	1.6300
1	2	4	2	1.4900
1	3	3	2	6.3300
1	4	2	1	2.1900
1	3	4	2	1.8200
1	2	1	1	2.5900
1	1	1	1	3.3000
1	2	5	2	3.2700
1	4	1	1	5.6900
1	1	4	2	1.8400
1	3	3	2	3.0700
1	2	4	2	1.7600
1	3	3	1	4.9400
1	2	3	2	1.0800
1	4	4	2	3.7700
1	3	3	1	1.8100
1	2	4	2	1.0000
1	2	2	1	2.6600
1	1	4	2	2.4300
1	2	1	1	1.7400
1	3	1	1	1.4800
1	4	4	2	3.5300
1	3	1	1	4.1900
1	4	2	1	1.2200
1	3	1	1	1.1100
1	2	4	2	1.7900
1	3	4	2	3.1600
1	4	4	1	1.2100
1	3	2	1	1.0400
1	1	3	2	0.9700
1	3	4	2	2.0000
1	4	3	1	1.4000
1	4	5	1	2.2900
1	5	1	1	1.6600
1	1	3	2	1.9500
1	3	3	1	2.2500
1	3	4	1	2.1800
1	2	2	1	1.2000
1	2	3	2	2.3100
1	2	3	2	2.1000
1	4	3	1	1.9700
1	2	4	2	1.3600
1	3	3	2	1.9600
1	4	2	1	1.1600
1	3	4	2	1.2500
1	2	1	1	2.6700
1	1	1	1	1.7100
1	2	5	2	1.6900
1	4	1	1	1.6500
1	1	4	2	1.5800
1	3	3	2	1.9100
1	2	4	2	1.3000
2	3	4	1	2.0200
2	2	3	1	1.3200
2	3	3	1	1.4100
2	3	4	1	3.4500
2	3	2	1	1.2600
2	2	2	1	1.7900
2	3	3	2	2.0900
2	2	3	1	2.1300
2	2	2	1	1.7000
2	3	5	1	0.8400
2	2	2	1	2.6800
2	2	5	2	2.3900
2	4	3	1	1.4200
2	2	3	2	1.4900
2	2	3	1	1.3800
2	3	3	1	1.8800
2	2	3	2	1.9600
2	3	2	2	1.3900
2	2	3	1	1.3200
2	2	1	1	2.1400
2	3	4	1	1.0900
2	4	4	1	0.8200
2	3	2	1	1.5700
2	3	3	1	1.3200
2	3	2	1	1.1200
2	2	2	1	1.6500
2	3	2	1	1.2200
2	5	2	1	1.0700
2	2	3	1	1.3200
2	4	3	1	1.1300
2	2	3	1	2.0000
2	3	2	1	0.9300
2	3	2	2	1.7800
2	3	3	1	1.0000
2	2	4	2	2.1500
2	3	3	2	1.5000
2	3	3	1	0.6600
2	5	4	1	0.9200
2	3	3	2	1.1600
2	3	2	2	1.3000
2	3	4	1	2.3800
2	2	3	1	1.3400
2	3	3	1	2.4000
2	3	4	1	1.0600
2	3	2	1	0.8800
2	2	2	1	0.8000
2	3	3	2	1.6300
2	2	3	1	0.8500
2	2	2	1	0.9100
2	3	5	1	0.6900
2	2	2	2	1.1300
2	2	5	2	1.2600
2	4	3	1	0.7400
2	2	3	2	1.0500
2	2	3	1	1.5700
2	3	3	1	1.2300
2	2	3	1	0.5600
2	3	2	1	0.8400
2	2	3	1	0.6500
2	2	1	1	0.9100
2	3	4	1	0.7400
2	4	4	1	0.5200
2	3	2	1	0.8300
2	3	3	1	1.3600
2	3	2	1	0.9000
2	2	2	2	1.1500
2	3	2	1	0.5500
2	5	2	1	0.9500
2	2	3	1	0.6100
2	4	3	1	0.9000
2	2	3	2	1.3200
2	3	2	1	0.4800
2	3	2	2	1.5200
2	3	3	1	0.5800
2	2	4	2	1.3000
2	3	3	2	0.9900
2	3	3	1	0.6500
2	5	4	1	0.6900
2	3	3	2	1.1600
2	3	2	1	0.7900
3	4	4	2	1.7300
3	4	4	1	1.4700
3	5	4	1	0.8800
3	4	5	2	1.2200
3	2	4	2	1.5100
3	4	4	2	1.0600
3	1	4	2	2.7000
3	4	2	1	1.0900
3	2	4	2	1.0600
3	2	5	2	0.7200
3	4	2	1	0.8400
3	4	4	1	0.6600
3	2	4	2	1.7000
3	1	4	2	1.1000
3	2	3	2	1.3000
3	2	4	2	1.3900
3	2	4	2	0.7500
3	4	1	1	0.9400
3	4	2	1	0.8500
3	5	4	1	0.9100
3	4	4	2	0.7700
3	1	2	2	0.9700
3	4	2	1	0.9500
3	4	4	1	1.0200
3	4	1	1	0.7200
3	4	1	1	0.8100
3	4	4	1	0.8800
3	2	4	2	0.7100
3	4	5	2	0.9800
3	4	4	2	1.8900
3	2	4	2	0.8800
3	4	4	1	0.8700
3	4	5	2	0.8000
3	5	2	1	0.4800
3	1	1	2	1.5200
3	4	1	1	0.8500
3	1	4	2	1.4700
3	4	4	1	0.8100
3	1	4	2	0.9600
3	1	4	2	2.0800
3	4	4	1	0.6300
3	1	2	2	0.6800
3	1	4	2	1.0900
3	4	4	2	0.8900
3	4	4	1	0.6400
3	4	5	2	0.6300
3	4	4	1	0.5500
3	4	4	2	0.8300
3	4	4	1	0.8400
3	4	4	1	0.7000
3	1	4	2	0.5800
3	4	4	2	0.5400
3	2	4	2	0.6300
3	4	5	2	0.7400
3	4	4	1	0.5800
3	4	1	1	1.2300
3	2	2	2	0.8400
3	4	4	2	0.9600
3	4	4	1	0.6900
3	4	1	1	0.5700
3	4	2	1	0.7900
3	1	4	2	0.6100
3	4	5	1	0.6100
3	4	4	1	1.1300
3	4	4	2	1.0100
3	1	4	2	0.7700
3	4	2	1	1.4800
3	4	4	2	19.3200
3	4	5	2	0.6500
3	2	1	1	1.3900
3	4	1	1	0.7600
3	4	4	1	0.8600
3	4	4	2	0.7500
3	4	2	1	0.8100
3	5	4	1	0.8400
3	4	4	2	0.7200
3	4	1	1	0.5900
3	1	4	2	0.5900
3	4	2	1	0.7600
3	4	4	2	2.0700
3	2	2	1	1.3600
3	4	2	1	1.3800
3	1	5	2	0.9000
3	2	5	2	0.5400
3	4	4	1	1.1800
3	2	1	1	2.2600
3	4	4	1	0.7700
3	1	2	2	1.5200
3	4	2	1	0.7300
3	4	4	1	0.6300
3	4	2	1	1.5400
3	2	4	2	0.6100
3	4	4	1	1.0100
3	4	4	2	0.8400
3	1	4	2	0.8400
3	4	2	1	0.5900
3	4	1	1	0.7300
3	2	4	2	0.8200
3	2	4	2	1.2700
3	4	4	1	0.8300
3	4	2	1	0.8100
3	2	4	2	0.9700
3	4	4	1	1.1400
3	2	4	2	0.6400
3	4	5	2	0.6600
3	1	2	2	1.5800
3	4	4	2	0.7400
3	4	4	2	1.0300
3	4	4	2	0.7700
3	4	4	1	1.1200
3	2	4	2	1.0900
3	4	4	2	0.5700
3	4	2	1	0.5400
3	3	2	1	0.7600
3	3	4	2	1.0600
3	2	4	2	0.9000
3	4	2	1	0.8700
3	1	5	2	0.7600
3	4	1	1	0.9300
3	1	4	2	1.5300
4	4	2	1	2.0800
4	1	2	2	1.5800
4	2	4	2	1.2800
4	3	2	1	1.6600
4	5	2	1	2.1900
4	4	4	2	1.4800
4	5	4	1	1.8100
4	2	2	1	1.9500
4	2	4	2	1.6400
4	2	4	2	1.5000
4	2	4	2	1.6100
4	4	4	1	1.2500
4	4	4	1	1.3700
4	4	3	1	1.7400
4	2	2	1	1.9900
4	4	3	1	1.4400
4	4	3	1	1.8700
4	4	4	2	1.3100
4	4	2	1	1.5700
4	4	4	1	1.3200
4	3	2	2	1.6700
4	3	4	2	1.5800
4	4	2	1	1.3400
4	4	4	2	1.3000
4	4	4	1	1.6300
4	5	4	1	1.4600
4	2	4	2	2.0700
4	3	4	2	1.6100
4	4	2	1	1.5900
4	2	2	2	2.4200
4	3	3	2	1.5600
4	4	2	1	1.3500
4	4	5	2	1.6800
4	4	2	1	1.8700
4	4	4	2	2.1000
4	3	2	2	1.8000
4	4	4	1	1.3800
4	4	3	1	1.8700
4	2	4	2	1.5800
4	2	2	1	1.7200
4	4	3	1	2.2200
4	4	2	1	3.0900
4	4	4	1	3.0500
4	2	3	2	1.5500
4	4	4	1	1.8800
4	4	1	1	1.5400
4	4	4	1	2.1000
4	4	4	1	1.7200
4	4	4	2	1.8800
4	4	2	1	1.7500
4	2	4	1	2.5500
4	5	4	1	1.3600
4	4	5	2	1.9100
4	2	2	2	1.5300
4	2	4	2	2.0500
4	2	5	2	1.6100
4	3	4	2	1.6000
4	3	4	2	1.6600
4	3	4	2	1.5000
4	2	4	2	1.3900
4	4	3	1	1.8500
4	4	4	1	1.9900
4	2	2	1	2.2400
4	4	4	2	2.2000
4	4	1	1	1.8000
4	2	2	2	1.9600
4	2	4	2	1.8000
4	2	4	2	2.0000
4	4	4	1	2.1300
4	4	4	1	1.3900
4	4	4	2	2.0100
4	1	2	2	1.2700
4	4	2	1	2.1700
4	4	4	1	1.9200
4	3	2	1	2.1900
4	3	2	1	2.0000
4	4	3	1	2.3000
4	3	3	2	2.9500
4	4	2	1	1.4800
4	2	4	2	1.8300
4	4	5	2	2.7500
4	4	2	1	1.5300
4	2	4	2	1.1500
4	3	3	1	1.7900
4	4	4	2	1.2400
4	4	4	1	2.0400
4	2	3	2	1.6600
4	3	4	2	1.7000
4	4	2	1	2.2900
4	5	3	1	1.1200
4	2	3	2	2.9800
4	4	2	1	1.4000
4	4	3	1	1.2800
4	2	4	2	1.8300
4	4	3	1	2.0200
4	4	4	2	1.6600
4	4	3	2	2.3700
4	2	4	2	1.9500
4	4	1	1	2.0600
4	4	4	1	2.0000
4	4	4	2	1.6800
4	1	3	2	1.8300
4	5	4	1	1.7300
4	1	4	2	1.4700
4	2	2	1	2.0000
4	5	2	1	1.5600
4	3	4	2	1.6500
4	4	2	1	1.2800
4	3	2	1	1.8600
4	2	4	2	2.0800
4	2	3	1	1.7500
4	2	4	2	2.1300
4	2	4	2	1.7300
4	4	2	1	1.5500
4	2	1	1	2.4700
4	2	2	2	2.6300
4	4	4	2	2.3400
4	2	3	2	2.1600
4	4	4	2	1.8800
4	4	4	1	2.0600
5	5	5	2	38.6600
5	4	5	2	3.3600
5	1	4	2	3.6000
5	5	5	2	1.8400
5	3	1	1	1.2400
5	1	4	2	1.5600
5	1	2	2	2.9600
5	3	3	1	1.8400
5	5	2	1	2.6200
5	5	2	1	2.9700
5	3	2	1	1.3700
5	3	5	2	1.1100
5	5	4	1	1.3200
5	2	2	1	1.1100
5	1	2	2	3.6100
5	5	1	1	1.2300
5	3	1	1	2.2700
5	3	1	1	2.8700
5	5	5	2	1.5700
5	2	3	1	2.7800
5	5	4	2	4.3000
5	5	1	1	1.5500
5	5	5	1	4.3500
5	3	2	2	1.8400
5	1	4	2	1.3700
5	3	3	1	1.9400
5	3	1	1	1.7600
5	3	5	2	3.3000
5	5	4	1	1.5900
5	1	2	2	1.2900
5	3	1	1	1.9200
5	5	5	2	0.9700
5	3	5	2	1.8900
5	5	3	1	1.0300
5	3	1	1	2.0200
5	3	2	2	1.9500
5	4	3	1	2.4900
5	4	3	1	3.8000
5	5	5	2	1.5000
5	3	3	1	2.1200
5	3	5	2	1.2400
5	2	1	1	3.5700
5	4	3	1	2.2000
5	3	3	2	0.9400
5	2	2	2	5.0400
5	4	1	1	3.1600
5	1	2	2	0.7000
5	5	1	1	1.3100
5	3	3	2	1.0300
5	2	2	2	1.5400
5	1	1	2	3.7200
5	1	3	2	1.2200
5	5	2	1	1.0200
5	4	1	1	1.5100
5	5	5	1	1.6100
5	5	5	2	1.7800
5	1	3	1	1.2200
5	1	5	2	2.4500
5	1	2	2	2.6200
5	3	5	2	1.3200
5	1	5	2	2.9700
5	1	1	2	1.3600
5	1	1	1	1.1100
5	5	4	1	1.2100
5	4	4	1	2.4600
5	2	5	2	0.9900
5	3	1	2	2.1900
5	3	2	1	2.3500
5	1	4	2	1.0600
5	3	4	2	2.0700
5	5	3	1	2.1500
5	4	2	2	1.1000
5	5	5	2	1.4200
5	2	5	2	0.8300
5	3	1	1	1.0000
5	5	3	1	0.9300
5	4	3	1	2.0000
5	5	1	1	0.9700
5	4	5	1	1.1200
5	3	3	2	1.1200
5	2	1	1	1.2600
5	1	5	2	1.2100
5	1	4	2	1.3100
5	1	1	1	1.0100
5	1	5	2	1.0200
5	5	1	1	0.8500
5	4	3	2	1.4200
5	2	1	1	1.3400
5	3	3	2	1.0700
5	5	3	1	0.9600
5	1	1	2	0.6600
5	2	3	1	0.8200
5	3	4	2	0.9200
5	1	5	2	0.6000
5	2	1	1	1.3900
5	3	2	2	2.2900
5	2	3	2	1.3800
5	3	3	2	0.9800
5	3	3	1	0.7700
5	3	1	1	1.7700
5	4	5	2	1.3200
5	2	1	1	1.0600
5	5	4	1	1.5700
5	3	4	2	1.3500
5	2	4	2	1.5200
5	3	5	2	1.0800
5	5	2	1	1.0000
5	5	3	1	0.8900
5	2	5	1	1.2000
5	3	1	1	1.1600
5	4	5	2	1.5100
5	3	1	1	1.4200
5	2	3	2	1.6100
5	5	3	1	0.7500
5	2	5	2	1.0600
5	3	1	2	1.3200
5	2	1	1	1.2000
5	2	1	1	1.1400
5	5	5	1	0.7500
5	1	5	2	0.7300
6	4	2	1	1.3400
6	1	4	2	1.0900
6	4	5	2	1.4200
6	5	5	1	1.5100
6	4	4	1	2.1100
6	5	2	1	1.0400
6	4	4	2	1.3600
6	5	4	1	1.3900
6	4	4	2	1.5200
6	2	4	2	1.5300
6	4	2	1	1.6400
6	2	4	2	1.6800
6	4	4	1	1.5600
6	4	3	1	1.7900
6	5	2	1	1.4400
6	4	5	2	1.5700
6	5	2	1	1.4400
6	4	5	2	3.2100
6	5	5	2	2.0600
6	2	4	2	1.5000
6	4	5	2	2.4200
6	5	4	1	1.9900
6	2	2	1	2.2300
6	5	3	1	1.5100
6	5	3	1	1.7100
6	2	1	1	2.5300
6	3	2	1	1.5000
6	1	5	2	1.5200
6	5	2	1	1.5000
6	5	1	1	1.2800
6	2	4	1	1.5100
6	2	5	2	1.3900
6	2	4	2	1.4900
6	4	2	1	1.6600
6	2	4	1	1.6900
6	4	1	1	1.6200
6	2	2	1	1.4500
6	4	4	2	1.4800
6	5	5	2	1.4600
6	2	3	2	1.4700
6	1	2	2	1.1900
6	5	4	1	1.1000
6	4	5	1	1.0600
6	4	2	1	1.4600
6	1	2	2	3.6900
6	4	4	2	1.6900
6	5	2	1	1.4900
6	4	4	2	1.9100
6	5	4	1	1.5500
6	4	2	1	1.3800
6	2	2	1	1.1100
6	3	5	2	3.9100
6	5	3	1	1.8100
6	5	2	1	2.2500
6	2	5	2	2.4500
6	5	2	1	1.5700
6	1	2	2	1.5800
6	4	1	1	1.6200
6	4	2	1	5.1700
6	2	2	1	2.8100
6	5	2	1	1.4800
6	2	4	2	1.3600
6	4	5	2	2.0300
6	1	4	2	2.0400
6	2	4	2	1.8900
6	2	1	1	1.5100
6	2	5	2	1.6100
6	5	4	1	1.4400
6	2	1	1	1.7700
6	4	4	2	1.7400
6	4	1	1	1.5300
6	4	5	2	1.4100
6	5	2	1	1.5800
6	4	4	2	1.4100
6	4	3	1	1.4400
6	3	5	2	1.8700
6	1	4	2	0.9600
6	3	1	1	1.9400
6	4	1	1	1.8200
6	2	4	2	1.4000
6	1	2	2	1.4000
6	2	1	1	1.4100
6	5	1	1	1.0900
6	2	4	2	1.5900
6	1	4	2	1.5200
6	2	2	2	1.7400
6	3	4	2	1.2900
6	2	1	2	1.2100
6	4	1	1	0.7100
6	2	2	1	1.3700
6	1	5	2	1.2400
6	5	4	1	0.9100
6	5	4	1	0.8900
6	5	5	1	1.3800
6	4	5	2	1.8800
6	5	4	1	0.8800
6	5	2	1	0.9100
6	1	4	2	0.9900
6	4	5	2	1.7400
6	5	4	1	1.3200
6	5	4	1	1.2200
6	5	4	1	1.4800
6	4	2	1	1.5900
6	2	4	2	0.8600
6	4	4	1	1.2100
6	4	5	2	1.2300
6	1	4	2	1.0300
6	5	5	1	0.7300
6	2	2	1	1.7100
6	2	5	2	1.1000
6	2	2	2	2.5400
6	2	2	2	0.9600
6	1	1	2	1.0900
6	4	5	2	0.9100
6	4	4	1	1.0800
6	1	4	2	0.9700
6	5	2	1	0.8400
6	5	3	1	1.0000
6	5	4	1	0.5800
6	5	5	2	1.0400
7	1	4	2	1.5900
7	5	1	1	2.9100
7	1	1	1	5.2900
7	3	3	2	3.8600
7	5	5	2	2.4900
7	4	3	1	2.1800
7	2	5	2	2.5900
7	3	3	2	1.0500
7	3	3	1	4.7400
7	3	3	2	2.2100
7	1	4	2	4.2100
7	2	4	2	2.0900
7	4	4	1	4.3500
7	4	2	1	6.9600
7	1	4	2	2.2300
7	4	5	2	1.4200
7	5	5	2	0.8800
7	3	2	1	1.1900
7	2	2	2	1.7600
7	1	4	2	1.2100
7	2	4	2	1.1600
7	5	5	1	1.1000
7	1	3	2	1.0000
7	1	5	2	1.1300
7	1	4	2	1.0100
7	4	4	1	0.9400
7	1	5	2	1.6700
7	5	2	1	0.7100
7	4	3	1	1.4000
7	3	1	1	1.1800
7	4	3	2	1.3700
7	2	1	1	1.5300
7	4	4	2	1.9600
7	2	5	2	1.0200
7	2	4	2	1.2500
7	3	2	1	1.4100
7	4	5	2	1.0100
7	3	3	1	0.9200
7	4	1	1	1.4500
7	2	4	2	1.4100
7	5	3	2	1.4600
7	2	4	2	2.6900
7	4	3	2	1.2700
7	5	4	1	0.9300
7	4	1	1	1.6400
7	4	5	2	1.1500
7	5	4	1	1.0800
7	4	4	2	1.0200
7	5	2	1	0.9200
7	2	5	1	1.0400
7	4	4	1	1.7400
7	1	4	1	1.1800
7	4	2	1	1.3900
7	2	4	2	1.5100
7	4	4	1	0.8800
7	5	1	1	1.1700
7	4	4	2	1.4400
7	4	1	1	0.9700
7	3	4	2	1.9100
7	5	4	1	1.4100
7	1	1	1	1.3700
7	4	3	1	4.0500
7	5	2	1	1.4200
7	2	1	1	3.7100
7	3	4	2	1.3400
7	4	1	1	1.8600
7	5	4	1	0.8200
7	1	5	2	1.0200
7	4	1	1	0.7700
7	2	1	1	1.4600
7	4	5	2	2.0900
7	2	4	2	1.0000
7	1	5	2	1.0500
7	5	4	1	1.0700
7	4	1	1	0.7400
7	4	2	1	0.9600
7	4	4	1	0.9500
7	5	5	1	1.1800
7	2	2	2	1.5100
7	1	4	2	1.1000
7	4	3	1	0.8200
7	4	2	1	1.0000
7	2	3	2	1.1700
7	1	2	2	1.5400
7	1	4	2	1.5600
7	1	4	2	1.5000
7	4	3	2	3.3900
7	2	4	2	1.7000
7	3	3	1	0.9000
7	4	4	1	0.9600
7	4	3	1	0.7700
7	2	3	2	1.7600
7	1	4	2	1.1200
7	4	1	1	0.7800
7	3	4	2	1.0600
7	1	5	2	0.9000
7	4	2	1	0.7900
7	2	4	2	1.1200
7	5	4	1	0.9100
7	4	4	2	1.1300
7	4	1	1	1.0900
7	5	3	1	1.4700
7	1	1	1	1.2700
7	1	4	2	1.2900
7	1	3	2	1.2000
7	1	4	2	1.1700
7	4	1	1	1.8600
7	4	4	2	1.4200
7	4	5	2	1.0000
7	2	1	1	0.7400
7	4	2	1	0.7200
7	1	1	1	1.4100
7	3	1	1	1.0900
7	1	4	2	1.5500
7	5	1	1	1.4000
7	1	5	1	1.1100
7	4	1	1	0.9400
7	4	1	1	1.0700
7	5	1	1	0.8300
7	3	4	2	1.5000
8	5	1	1	2.1000
8	3	4	1	1.5300
8	3	5	2	2.1700
8	3	2	1	4.3900
8	3	3	1	1.9300
8	5	4	2	2.2000
8	4	3	2	4.8300
8	3	4	1	1.5300
8	3	4	2	2.4500
8	3	1	2	5.1500
8	3	3	2	2.3100
8	5	1	1	1.0500
8	5	5	2	1.4000
8	3	4	2	3.3100
8	3	1	1	1.1600
8	1	3	2	2.1100
8	3	1	1	3.0200
8	5	1	1	1.2200
8	3	3	1	1.3600
8	1	3	2	2.2900
8	3	3	1	1.9500
8	4	3	1	1.4800
8	5	5	2	2.5300
8	1	2	2	1.6200
8	3	3	1	1.1100
8	1	3	1	1.1800
8	3	4	1	1.8500
8	3	4	2	1.1500
8	3	3	2	1.4700
8	4	1	1	1.2100
8	3	4	2	1.0000
8	5	1	1	1.0600
8	1	5	2	1.6800
8	5	3	1	1.2000
8	1	3	2	1.0200
8	4	3	1	1.5500
8	3	2	1	2.9600
8	5	4	2	1.4200
8	3	5	2	1.1800
8	3	3	1	1.4100
8	2	1	1	1.3900
8	3	5	2	1.1500
8	5	3	1	2.0200
8	2	1	1	1.8100
8	4	5	1	1.4200
8	3	4	2	1.9800
8	1	3	2	1.7400
8	5	1	1	0.9300
8	3	3	1	1.6000
8	4	1	1	2.1200
8	5	4	1	0.8800
8	5	3	1	1.1100
8	5	3	1	0.8800
8	4	2	2	1.3700
8	1	3	2	1.3100
8	2	3	2	1.8700
8	4	2	1	2.0200
8	3	5	2	1.3100
8	1	4	2	2.1600
8	3	1	1	1.0500
8	3	3	1	1.6000
8	3	3	1	0.9700
8	3	3	2	1.6900
8	3	5	2	1.1800
8	3	5	2	3.2800
8	3	3	2	1.1000
8	3	3	2	0.8900
8	5	3	1	1.1000
8	5	4	1	1.0700
8	3	4	2	1.2000
8	3	3	1	0.9900
8	3	3	1	2.0500
8	2	5	2	2.2100
8	3	4	1	0.8400
8	3	4	2	1.2800
8	3	5	1	1.5800
8	3	3	2	1.8300
8	3	3	1	1.6400
8	3	3	2	1.5300
8	3	4	1	0.9500
8	1	1	1	2.0800
8	1	1	1	2.9600
8	5	3	1	3.1200
8	4	3	1	2.2400
8	2	2	1	1.5500
8	1	3	2	1.7200
8	3	5	2	1.6600
8	3	4	1	2.4900
8	3	4	2	2.4400
8	5	2	1	2.1900
8	3	1	1	1.3200
8	3	4	1	1.8100
8	3	3	1	1.2600
8	3	3	2	1.4500
8	4	4	2	1.0500
8	4	3	2	2.2900
8	3	3	2	1.6500
8	3	3	1	3.3600
8	4	1	1	1.2400
8	2	1	1	3.0000
8	3	3	1	1.7100
8	4	5	2	1.7600
8	4	1	1	2.3400
8	1	3	2	1.7800
8	5	3	2	1.0300
8	3	3	2	1.5700
8	3	3	1	1.1900
8	5	3	1	1.0800
8	4	1	1	3.6600
8	3	3	1	1.7300
8	4	5	2	1.1300
8	3	3	1	2.1500
8	3	2	1	2.8300
8	5	3	1	0.8700
8	2	3	2	1.4700
8	4	3	1	0.8700
8	3	1	1	2.6500
8	3	3	1	1.2100
8	5	1	1	1.1000
8	3	4	1	1.1600
9	4	1	1	7.2100
9	1	4	2	1.9700
9	1	4	2	1.1200
9	4	4	2	1.4900
9	1	4	2	0.9400
9	1	1	2	5.1100
9	1	1	2	1.5200
9	1	4	2	5.6500
9	1	2	2	2.3900
9	4	4	2	31.4900
9	4	1	1	1.8300
9	4	1	1	1.3300
9	1	4	2	0.9300
9	4	4	2	1.4000
9	4	4	2	3.0400
9	1	4	2	2.2800
9	1	2	2	1.2100
9	2	1	1	1.8900
9	2	4	2	1.2800
9	1	5	2	2.5600
9	1	4	2	1.4900
9	1	1	1	2.8900
9	4	1	1	1.7200
9	4	5	2	0.9400
9	1	4	2	2.4700
9	1	4	2	1.4400
9	2	4	2	1.5600
9	1	1	2	1.8300
9	2	5	2	0.8400
9	4	1	1	1.7100
9	4	1	1	1.2800
9	2	1	1	1.4600
9	4	1	1	1.9200
9	4	1	1	1.2300
9	2	4	2	0.8800
9	4	5	2	1.7200
9	4	4	1	1.0700
9	1	1	2	1.9800
9	1	1	1	1.2200
9	1	1	2	1.7500
9	1	2	2	1.2400
9	4	1	1	0.9600
9	1	4	2	1.2500
9	1	1	2	1.3000
9	1	1	1	1.5400
9	4	4	2	0.8100
9	1	4	2	0.9300
9	1	1	2	1.2100
9	1	1	1	1.1300
9	2	4	2	1.9400
9	4	4	2	1.3400
9	1	2	2	1.6800
9	1	1	2	2.6000
9	1	4	2	1.6500
9	4	4	1	1.2000
9	5	1	1	3.4800
9	4	1	1	2.7100
9	1	1	1	1.4900
9	4	1	1	1.3000
9	2	2	2	2.6600
9	1	4	2	0.8200
9	1	1	2	2.1100
9	1	1	2	1.6300
9	4	1	1	1.2300
9	1	5	2	0.7400
9	1	4	2	1.5200
9	4	1	1	1.7000
9	4	1	1	1.1100
9	4	4	1	1.8900
9	1	4	2	1.1000
9	4	4	1	1.6200
9	4	4	2	1.3900
9	2	1	2	1.3700
9	4	1	1	1.4300
9	4	1	2	2.4800
9	4	1	1	2.3300
9	5	2	1	2.1400
9	1	4	2	1.2700
9	1	4	2	1.3200
9	1	4	2	1.0500
9	1	1	1	2.0500
9	4	4	2	1.3400
9	1	4	2	2.2100
9	4	1	1	1.6100
9	2	1	2	1.1200
9	1	1	2	1.9300
9	1	4	2	2.1100
9	4	1	1	1.4800
9	1	4	2	0.9100
9	4	4	2	1.0800
9	4	1	1	1.4700
9	1	1	2	1.4400
9	4	4	2	1.3600
9	4	1	1	1.2400
9	1	2	2	1.5700
9	1	1	2	1.9600
9	4	4	2	1.7400
9	4	4	2	0.9000
9	1	1	1	2.3000
9	1	2	2	1.0100
9	4	4	2	0.7700
9	2	5	2	1.2500
9	1	5	2	0.9100
9	4	1	1	1.3800
9	4	4	2	1.0200
9	4	1	1	1.1000
9	1	1	2	0.9200
9	5	4	1	1.3100
9	4	4	2	0.9900
9	4	4	2	1.5000
9	2	1	1	2.1700
9	1	4	2	0.9700
9	1	4	2	0.8200
9	1	1	2	1.8600
9	1	1	2	1.1200
9	1	2	2	1.2200
9	1	1	2	1.8600
9	5	1	1	1.4300
9	4	4	1	1.4500
9	4	4	1	2.0100
10	4	5	1	4.4200
10	5	4	1	2.6800
10	5	2	1	1.5800
10	4	4	2	2.6300
10	4	3	1	1.4500
10	3	3	2	3.6700
10	4	5	1	1.3700
10	5	5	1	1.2400
10	3	4	2	1.9300
10	1	4	1	4.3900
10	2	4	2	1.7400
10	1	2	2	1.8900
10	2	5	2	3.1600
10	4	3	2	3.0900
10	3	4	1	2.8500
10	3	4	1	2.3400
10	4	4	2	2.1300
10	4	5	2	1.2600
10	5	4	1	1.7000
10	2	3	2	2.1000
10	4	2	1	2.6800
10	3	1	1	2.6600
10	2	2	2	1.5500
10	4	3	1	2.6200
10	5	4	1	2.0500
10	3	3	2	1.9700
10	3	4	2	2.0300
10	4	4	1	1.7700
10	2	4	2	3.1300
10	4	4	2	2.1800
10	2	4	2	1.8700
10	4	4	2	1.4800
10	5	4	1	2.7400
10	1	3	2	1.8700
10	3	2	1	2.0500
10	4	3	1	2.2500
10	4	2	1	1.6600
10	2	5	2	1.9300
10	3	5	2	2.1300
10	3	2	1	2.5500
10	4	4	1	1.8100
10	3	4	2	2.0300
10	5	4	1	1.3700
10	2	4	2	1.4900
10	5	4	2	1.8000
10	2	2	2	1.5700
10	3	4	2	1.9600
10	4	4	2	1.6300
10	4	5	2	1.9100
10	3	4	2	1.9800
10	4	4	1	1.6100
10	2	5	2	1.8100
10	5	4	1	1.1600
10	3	4	2	2.4000
10	4	3	2	1.6900
10	3	3	1	1.8600
10	4	4	1	3.0600
10	4	2	2	1.2300
10	3	2	2	1.5800
10	5	4	2	1.8700
10	4	3	1	2.5400
10	4	4	2	2.4300
10	3	4	2	1.2000
10	4	4	2	2.2100
10	3	4	2	1.3800
10	4	3	1	1.8600
10	4	2	2	1.2300
10	3	2	1	3.0600
10	2	5	2	2.0300
10	4	2	1	1.4700
10	5	2	1	1.8400
10	3	3	2	2.0700
10	1	4	2	1.4600
10	2	4	2	1.0600
10	4	5	2	1.0100
10	3	4	2	1.0300
10	4	3	1	1.0000
10	4	3	1	1.6300
10	1	1	2	1.8700
10	4	5	1	1.6600
10	4	3	1	1.2300
10	4	2	1	1.0600
10	2	4	2	1.2300
10	2	4	1	1.5400
10	3	5	1	1.4400
10	2	2	1	1.4100
10	4	4	1	1.1100
10	4	4	1	1.3300
10	1	4	2	1.1700
10	4	4	1	1.2400
10	4	4	1	1.4000
10	2	2	1	1.3000
10	4	4	2	0.9300
10	3	4	2	1.2200
10	3	3	1	1.1700
10	5	4	2	1.3600
10	3	4	2	1.0600
10	4	4	2	0.9200
10	4	2	1	1.1700
10	3	3	2	1.3800
10	5	2	1	1.1500
10	4	4	1	1.8400
10	3	4	1	2.0500
10	4	1	1	1.1900
10	4	2	1	1.0700
10	4	4	1	1.2500
10	2	2	1	1.2900
10	3	2	1	2.2500
10	2	2	1	1.3800
10	4	5	1	0.9100
10	5	4	2	1.2100
10	4	5	1	1.1000
10	3	2	1	1.0900
10	4	5	2	1.3300
10	4	5	2	0.9700
10	2	4	2	1.0500
10	2	4	2	0.9600
10	4	5	1	0.9700
10	4	5	1	0.9600
10	4	4	1	1.5500
10	2	3	2	0.8600
10	4	4	1	0.9700
10	4	4	1	1.2700
10	4	4	2	1.0600
10	2	2	2	0.9400
10	3	2	1	1.2100
10	4	4	2	1.8000
10	3	4	1	1.1400
10	4	4	1	1.3200
10	2	3	2	1.1300
10	3	4	2	1.8200
10	5	4	1	0.9500
10	3	4	2	1.5200
10	5	5	2	1.0100
10	4	2	1	1.7600
10	5	3	1	0.9800
10	4	2	1	0.9700
10	4	4	2	1.0100
10	3	3	1	1.8900
10	4	4	2	1.0900
10	4	4	2	1.5000
10	2	2	2	2.0000
10	3	2	2	1.2300
10	4	2	1	1.1700
10	4	3	1	1.4200
10	2	4	2	1.4300
10	5	4	1	1.1500
10	5	3	1	1.0200
10	2	4	2	0.8700
10	2	1	1	1.8500
10	3	2	2	1.0200
10	4	5	1	1.1400
10	2	1	1	1.2400
10	3	4	2	1.2500
10	4	3	1	1.3500
10	2	2	1	1.5400
10	4	4	1	1.9000
10	4	4	1	1.2800
10	2	2	2	1.0700
10	2	2	1	0.9800
10	5	4	1	1.7200
10	3	4	2	1.6600
10	5	3	1	1.3400
10	3	4	2	1.4800
10	3	2	1	1.2400
10	4	5	2	1.4900
10	4	2	2	1.9000
10	5	4	2	1.1100
10	4	3	1	0.8800
10	4	3	1	0.8200
10	3	3	1	1.1500
10	4	4	2	1.4700
10	3	4	2	1.5200
10	3	4	1	1.7000
10	3	2	1	1.1500
10	4	2	1	1.3400
10	4	4	1	1.6400
10	3	4	2	1.1900
10	4	3	1	1.1000
10	3	3	1	1.8200
10	4	4	2	2.2400
10	3	5	2	1.5900
10	4	2	1	1.6400
10	3	1	1	1.3900
10	2	4	2	1.2500
10	3	5	2	1.8700
10	4	4	2	2.3400
10	2	3	2	1.3100
10	2	4	2	1.4000
10	4	5	1	1.5400
10	4	4	2	1.3700
10	3	4	1	1.0800
10	4	4	2	1.4400
10	5	2	1	1.4300
10	4	3	1	1.5400
10	2	4	2	1.3100
10	5	4	1	1.3100
10	4	2	1	1.1800
10	5	4	2	1.7300
10	2	4	2	1.4200
10	2	4	2	1.5800
10	2	5	2	1.3400
10	4	4	1	1.6000
10	4	4	1	1.0700
10	3	4	2	1.6600
10	5	2	1	1.3200
10	4	3	1	1.8000
10	4	4	1	1.6000
10	5	4	2	1.4200
10	5	3	1	1.4500
10	4	2	1	1.0300
10	4	2	1	1.7000
10	5	2	1	1.4600
10	1	3	2	1.3400
10	4	5	1	1.5900
10	3	4	2	1.2800
10	4	4	1	1.1300
10	2	1	1	1.1400
10	3	4	2	1.2700
10	2	2	2	1.0000
10	4	4	2	1.5100
10	2	2	2	1.7500
10	5	4	2	1.5700
10	4	4	1	1.0900
10	4	3	1	1.2900
10	4	4	2	1.3800
10	4	4	1	0.9800
10	1	4	2	1.2500
10	4	4	2	0.9800
10	4	4	2	1.2900
10	3	3	1	1.7100
10	4	4	1	1.0200
10	4	3	2	0.8000
10	3	5	2	1.3300
10	4	4	1	1.4400
10	4	4	1	1.2600
10	3	3	2	1.1200
10	2	4	1	3.3600
10	2	5	2	1.0900
10	4	4	1	1.1800
11	4	4	1	1.8300
11	4	4	1	1.4100
11	4	3	1	1.5000
11	3	4	2	3.2500
11	2	2	2	6.9200
11	4	4	1	9.4200
11	1	4	2	17.5700
11	4	2	1	1.2400
11	5	2	1	1.9500
11	3	4	2	1.7800
11	2	3	2	2.0300
11	3	4	2	2.3500
11	2	2	1	2.7000
11	4	2	1	1.6500
11	4	4	1	1.5500
11	5	2	1	1.3600
11	4	4	1	1.5400
11	4	2	1	1.5100
11	3	3	2	1.5500
11	4	4	2	2.4800
11	2	3	2	1.3300
11	4	4	1	2.1200
11	4	2	1	2.1600
11	2	4	2	1.4800
11	4	4	1	3.3000
11	3	4	2	2.3100
11	3	4	2	1.3700
11	2	2	1	2.5800
11	2	4	2	1.4900
11	2	3	1	2.9400
11	2	4	2	2.5200
11	3	2	1	2.0700
11	3	2	1	2.4300
11	4	3	1	1.4300
11	4	4	1	2.8800
11	4	2	1	1.9400
11	3	4	1	1.9100
11	2	2	2	2.4300
11	4	4	2	1.3700
11	2	2	2	1.6000
11	2	3	1	4.2100
11	3	3	1	2.3900
11	3	3	2	2.1900
11	2	1	2	1.2900
11	4	4	1	1.8500
11	2	4	2	2.0200
11	3	4	1	3.1100
11	4	4	1	1.7700
11	4	4	1	1.5300
11	4	3	1	1.6800
11	2	3	2	2.4200
11	4	4	2	1.6800
11	4	5	2	1.2700
11	2	4	2	1.3100
11	4	4	2	3.0700
11	3	4	2	1.8000
11	2	2	1	2.1700
11	2	4	2	3.7500
11	4	4	2	1.8000
11	3	5	2	3.5900
11	5	3	1	1.6900
11	3	4	2	1.4300
11	2	3	2	1.4400
11	2	4	1	2.0100
11	4	4	1	2.6300
11	4	4	1	2.4000
11	4	4	2	2.2600
11	2	5	2	1.4400
11	4	4	1	1.1700
11	3	3	2	1.4900
11	4	2	1	1.3900
11	4	2	1	4.6900
11	4	3	1	1.8000
11	2	2	2	1.8000
11	1	2	1	2.8800
11	3	2	2	2.1000
11	4	2	1	2.8700
11	4	4	1	2.1100
11	3	3	1	1.7900
11	4	2	1	1.7000
11	4	3	1	1.7200
11	2	2	1	2.8100
11	4	4	1	1.3300
11	4	4	1	1.7300
11	4	3	1	1.5600
11	2	4	2	1.6000
11	2	2	2	2.5400
11	3	2	1	1.8300
11	4	4	1	1.4400
11	3	4	2	3.1800
11	4	4	2	2.3500
11	3	4	2	4.4100
11	4	3	1	2.3700
11	5	2	1	2.9700
11	3	4	2	1.6100
11	2	3	2	2.0600
11	2	2	2	2.2400
11	2	4	2	3.1100
11	4	4	1	2.0900
11	2	4	2	1.8600
11	4	4	2	1.8800
11	4	5	2	2.1400
11	4	4	2	2.8100
11	2	3	1	1.7900
11	3	2	1	2.7400
11	2	2	2	2.6200
11	4	3	1	1.1400
11	4	2	1	1.6100
11	4	4	2	2.8100
11	2	4	2	1.2100
11	2	4	2	1.9600
11	2	2	2	3.7600
11	2	4	2	3.1400
11	3	4	2	2.0300
11	4	2	2	2.7000
11	3	3	1	2.3700
11	2	4	2	2.5400
11	2	3	2	2.4600
11	3	4	2	1.1600
11	2	2	1	3.8700
11	3	3	1	1.2800
11	3	2	2	2.3900
11	4	4	1	1.5600
11	2	2	2	3.4900
11	4	4	1	1.6600
11	4	4	2	3.1000
11	4	4	2	2.9400
11	4	4	1	1.3400
11	4	2	1	2.2900
11	4	4	1	1.5000
11	2	2	2	1.3000
11	4	4	1	1.8700
11	4	3	1	1.9000
11	3	3	2	1.6500
11	2	2	2	6.0900
11	4	4	1	2.1000
11	4	3	1	1.3300
11	4	4	2	1.5600
11	2	4	2	2.8000
11	3	2	1	1.5800
11	2	2	2	3.2500
11	2	2	2	1.8200
11	4	3	1	2.9000
11	2	4	2	1.7900
11	4	2	1	1.7600
11	2	4	2	1.4800
11	2	2	1	1.4100
11	2	4	2	1.7200
11	3	2	2	2.2400
11	4	3	1	1.8800
11	4	4	1	1.6700
11	1	3	1	2.0500
11	2	3	1	1.5100
11	2	4	2	1.7000
11	2	2	1	3.5200
11	2	4	2	1.8600
11	4	2	1	3.5800
11	4	2	1	2.4100
11	2	4	2	1.7000
11	2	3	2	2.3100
11	3	3	2	1.0500
11	4	2	1	1.1700
11	2	4	2	1.4600
11	4	2	1	2.0600
11	4	4	2	1.2900
11	2	3	2	3.1900
11	2	3	2	1.2600
11	4	2	1	1.6800
11	4	4	2	1.9300
11	4	4	1	1.6200
11	5	4	1	1.0800
11	4	4	1	1.6600
11	3	4	1	3.6300
11	4	2	1	2.2500
11	3	4	2	1.7000
11	4	4	1	1.4700
11	2	2	1	3.1000
11	4	4	1	1.1900
11	2	2	1	1.4500
11	4	3	2	1.8000
11	4	4	1	4.1300
11	4	3	1	3.2900
11	4	4	2	2.5900
11	2	4	2	2.0100
11	4	2	1	2.8700
11	2	2	2	1.7500
11	4	4	2	1.5300
11	4	4	2	2.9000
11	4	4	2	2.5500
11	2	2	1	2.3400
11	4	4	2	1.1900
11	2	4	2	1.3200
11	3	4	2	1.2100
11	4	2	1	1.7300
11	2	4	2	1.6200
11	4	4	2	2.1500
11	3	4	2	1.1300
11	3	4	1	2.3400
11	4	4	1	1.9800
11	2	2	2	2.3700
11	4	3	1	1.1500
11	3	4	1	2.1700
11	2	2	2	1.8400
11	3	3	1	1.8700
11	4	4	1	1.9200
11	2	4	2	1.4000
11	2	4	2	1.0500
11	4	4	1	1.3200
11	2	3	1	2.5900
11	2	4	2	1.5100
11	4	4	2	1.3600
11	4	2	1	1.2700
11	2	3	2	2.0600
11	2	4	2	1.4100
11	2	3	2	1.9900
11	4	4	2	2.0000
11	5	4	1	1.1800
11	4	4	1	2.1700
11	4	4	1	2.4000
11	4	4	2	2.7200
11	2	4	1	3.2900
11	2	4	2	2.1300
11	4	2	1	1.1100
11	4	4	2	1.9300
11	4	2	1	2.1100
11	2	4	2	1.6900
11	4	4	1	0.9800
11	3	5	2	1.0000
11	4	3	1	3.3800
11	3	1	1	1.5200
11	4	2	1	1.3100
11	4	4	1	2.7500
11	2	4	2	2.7100
11	5	4	1	1.5100
11	2	4	2	1.2800
11	2	4	2	1.4800
11	1	4	2	2.2700
11	4	4	2	2.1300
11	3	2	1	1.2000
11	4	4	2	1.8100
12	4	4	2	2.6800
12	4	4	1	1.7000
12	4	4	1	1.7900
12	4	4	2	1.5800
12	4	4	2	4.0400
12	4	4	1	4.3900
12	5	4	1	0.9000
12	4	4	1	6.3100
12	3	3	1	2.6200
12	4	5	2	7.9100
12	4	5	2	3.0800
12	4	4	2	1.3400
12	4	4	1	1.4800
12	4	4	2	1.4500
12	4	5	2	36.6200
12	2	5	2	1.4000
12	4	4	2	1.1700
12	3	4	1	1.1600
12	4	4	1	1.1700
12	4	4	1	1.1400
12	4	4	2	0.7000
12	4	5	1	1.1800
12	4	4	1	4.3900
12	5	3	1	1.5600
12	4	5	2	1.4200
12	4	5	1	3.1400
12	4	4	2	3.5800
12	4	4	2	2.9000
12	5	4	1	0.6100
12	4	4	1	1.2200
12	4	4	1	1.5800
12	4	3	2	0.7200
12	4	4	2	0.9100
12	4	4	2	0.8400
12	5	3	1	4.2100
12	4	4	1	2.2700
12	4	4	1	1.2600
12	4	4	1	0.7400
12	3	4	1	2.9400
12	4	4	1	2.9200
12	4	5	2	1.4900
12	5	4	1	0.8200
12	4	3	2	3.2500
12	4	4	1	2.1500
12	5	4	1	0.8400
12	4	4	2	1.2400
12	5	5	1	0.8000
12	5	3	2	0.8900
12	4	3	2	1.3900
12	4	5	2	0.9000
12	4	5	2	0.7800
12	4	4	2	1.4500
12	4	4	2	0.8500
12	4	5	1	2.6400
12	4	3	1	1.5200
12	4	5	2	1.1400
12	4	4	2	0.7800
12	4	4	1	0.7300
12	4	4	2	1.1000
12	5	3	2	1.2800
12	3	5	2	0.7200
12	3	4	2	1.0500
12	4	3	2	0.7300
12	4	3	2	0.8600
12	4	4	1	0.5200
12	5	5	1	0.6600
12	4	5	2	0.6400
12	4	3	2	0.8500
12	5	1	1	1.2900
12	4	4	2	0.8300
12	4	4	1	1.5000
12	4	4	2	1.4400
12	5	4	1	1.0500
12	4	1	2	0.8800
12	4	5	2	0.7900
12	4	4	1	1.1000
12	5	4	2	1.1400
12	2	4	2	0.8200
12	4	5	2	1.0100
12	4	5	2	0.7700
12	5	4	1	1.6800
12	4	5	2	0.7100
12	4	4	2	0.8500
12	4	4	2	0.9700
12	4	3	2	0.8500
12	5	5	2	0.4700
12	4	5	1	0.7800
12	4	4	2	0.5100
12	5	4	1	1.2500
12	4	4	1	1.0500
12	4	4	2	0.5500
12	5	4	1	0.7700
12	4	4	2	1.4200
12	5	4	1	0.8300
12	4	4	2	1.2500
12	4	4	2	1.2300
12	4	4	1	1.2400
12	4	4	1	1.1600
12	4	3	2	0.8400
12	4	4	2	1.2500
12	4	4	2	0.9200
12	3	4	1	0.7100
12	4	4	1	1.2400
12	4	5	2	0.7500
12	3	4	1	0.8500
12	4	4	2	0.9600
12	4	4	2	0.8300
12	4	3	1	0.6700
12	5	5	2	0.8300
12	4	4	2	1.1100
12	4	4	1	0.7100
12	3	5	2	1.0300
12	4	4	1	1.3900
12	4	4	1	0.9000
12	4	5	2	0.5800
12	4	4	1	0.9200
12	4	4	1	0.9000
12	4	2	1	1.2700
12	5	5	2	0.7800
12	4	4	1	0.8700
12	4	5	1	1.0000
12	4	5	2	0.8900
12	4	4	2	1.4700
12	5	4	1	1.5000
12	5	5	2	1.0400
12	4	5	2	1.4400
12	3	4	1	1.2100
12	4	4	1	0.8300
12	4	4	2	1.3200
12	4	4	1	1.7900
12	4	4	2	2.4500
12	4	4	1	1.3400
12	5	4	1	1.6500
12	4	4	1	1.4500
12	5	5	2	0.8900
12	4	4	2	1.0700
12	4	4	2	1.3700
12	4	4	2	0.9800
12	4	3	2	1.8600
12	4	4	1	1.2800
12	5	4	2	1.0100
12	5	4	2	1.0300
12	4	4	1	0.8700
12	4	4	1	1.1900
12	4	4	1	1.2900
12	4	4	2	1.2800
12	4	4	2	1.9500
12	4	5	2	0.9200
12	4	4	1	1.4000
12	4	5	2	1.1300
12	4	4	1	1.1800
12	4	5	1	0.8300
12	4	4	2	1.1800
12	4	4	1	0.6400
12	4	4	1	1.7200
12	5	4	1	0.7800
12	4	4	1	0.7700
12	4	4	2	0.9000
12	4	4	1	0.5500
12	4	4	1	0.9400
12	5	3	1	0.7800
12	4	4	2	0.8300
12	4	4	2	1.3000
12	4	2	1	0.7700
12	3	5	2	1.0400
12	5	4	1	0.7600
12	4	4	2	0.7800
12	5	4	1	0.8100
12	5	4	2	0.8300
12	5	4	1	0.6800
12	4	4	1	1.1000
12	5	4	1	1.0400
12	5	4	1	0.6200
12	4	4	1	0.6900
12	4	4	2	0.6000
12	4	4	1	0.4900
12	4	4	1	1.0500
12	4	4	1	1.1800
12	4	4	2	1.4800
12	4	5	2	2.0200
12	4	4	2	2.3400
12	4	4	1	1.9300
12	4	4	2	1.2500
12	4	5	1	0.8600
12	4	3	1	0.9000
12	4	5	1	1.1500
12	5	5	2	1.3700
12	4	4	1	0.7800
12	4	4	1	0.8500
12	5	4	1	0.9100
12	4	4	1	0.8600
12	4	5	2	0.8400
12	4	4	1	0.8400
12	4	4	1	1.7300
12	4	5	2	0.5400
12	5	4	1	0.7000
12	4	3	2	1.6200
12	4	4	1	0.6500
12	4	4	2	1.0500
12	4	5	2	0.9400
12	4	4	2	0.9700
12	4	5	2	0.7800
12	4	4	1	2.1200
12	3	4	1	1.0900
12	4	4	1	1.2400
12	4	5	2	0.8300
12	4	4	2	1.2900
12	4	5	2	1.1400
12	4	4	1	1.5300
12	5	4	1	1.0400
12	3	5	2	0.8600
12	5	4	1	0.7900
12	4	4	1	0.7500
12	4	5	2	0.7200
12	4	4	1	0.9800
12	4	4	1	0.9600
12	4	4	1	1.0900
12	4	5	2	0.9500
12	4	4	1	0.9600
12	4	4	2	1.3200
12	4	4	1	1.7400
12	1	4	2	1.8500
12	5	4	1	1.0900
12	4	4	1	2.3800
12	4	4	1	0.7200
12	4	4	2	1.2800
12	4	4	1	0.8500
12	4	4	1	0.9900
12	4	4	2	1.3500
12	5	5	1	0.9600
12	5	4	1	0.8000
12	4	4	1	0.7000
12	4	4	2	0.8900
12	5	4	1	1.5300
12	5	5	2	0.9300
12	5	4	1	1.1100
12	4	4	1	1.2400
12	4	4	1	0.9300
12	4	3	1	1.0800
12	4	5	2	1.1400
13	4	1	1	4.0600
13	5	2	1	2.2600
13	4	1	1	1.9000
13	1	5	2	1.1900
13	2	4	2	3.5500
13	5	4	1	1.2300
13	4	1	1	2.1800
13	1	1	2	1.2400
13	4	5	2	11.7800
13	4	4	2	4.0800
13	4	2	1	3.5700
13	4	5	2	1.2200
13	2	2	2	1.3200
13	2	5	2	2.1800
13	1	4	2	2.5000
13	5	1	1	0.9900
13	1	2	2	1.3600
13	4	2	1	3.4800
13	2	4	1	3.8900
13	4	2	2	1.8800
13	4	2	1	1.5500
13	1	1	2	1.2900
13	2	1	1	2.6700
13	4	2	2	1.3900
13	4	1	1	1.5100
13	1	2	2	2.8600
13	4	5	2	1.9800
13	2	5	2	1.5200
13	1	1	1	3.1700
13	5	2	1	1.5500
13	2	4	1	1.7200
13	1	1	1	1.9200
13	4	2	2	3.0000
13	4	1	1	2.1500
13	4	2	2	2.3400
13	4	2	1	2.4700
13	4	4	2	2.8200
13	2	1	1	3.7500
13	4	4	2	2.1300
13	4	2	2	2.6300
13	2	1	1	2.8300
13	5	1	1	1.2000
13	4	1	1	1.9300
13	5	5	2	1.1600
13	2	4	2	2.9500
13	1	1	1	4.1800
13	1	4	2	1.0100
13	2	4	2	3.3100
13	4	4	2	1.3900
13	5	1	1	2.6200
13	2	4	2	3.8000
13	1	2	2	6.1900
13	4	1	1	2.3800
13	5	4	1	3.3200
13	5	4	1	3.0300
13	1	2	2	3.0300
13	2	2	1	2.0600
13	2	2	1	1.4800
13	1	4	2	2.0100
13	1	1	1	3.2500
13	4	1	1	2.5000
13	1	1	1	1.0600
13	2	4	2	2.6400
13	5	2	1	1.5000
13	2	5	2	3.3600
13	2	4	2	2.2900
13	4	2	1	1.1500
13	1	5	2	0.9300
13	5	2	1	0.9500
13	2	4	2	1.8100
13	4	1	1	2.6900
13	4	4	2	2.1200
13	5	2	1	1.4600
13	4	1	1	1.6000
13	1	1	1	2.3100
13	1	2	2	1.3400
13	2	2	1	3.9500
13	1	5	2	1.2300
13	1	4	2	1.7200
13	2	1	1	2.9100
13	2	1	1	1.5100
13	4	5	2	1.0300
13	2	5	2	2.2100
13	4	5	2	2.1800
13	2	2	1	3.0300
13	2	2	2	1.1200
13	1	1	2	2.2300
13	2	5	2	1.2500
13	2	1	1	3.6400
13	5	5	1	3.8200
13	2	2	1	1.3600
13	2	2	1	2.4200
13	4	1	1	1.0500
13	1	1	1	1.9000
13	5	1	1	2.1600
13	2	4	2	1.3300
13	2	2	2	1.6800
13	4	4	1	1.1500
13	4	5	2	1.6800
13	1	2	2	1.7700
13	4	1	1	1.8900
13	2	4	2	2.9700
13	2	5	2	2.2300
13	4	1	2	2.8500
13	1	2	2	3.1400
13	4	5	2	4.1200
13	2	2	2	2.1500
13	2	2	1	2.7600
13	1	2	2	3.1700
13	1	5	2	2.1700
13	4	5	1	1.6300
13	5	4	1	1.1600
13	1	1	2	1.9300
13	1	1	1	3.1300
13	4	5	2	3.6400
13	4	5	2	3.4500
13	4	2	1	1.3900
13	2	2	2	1.7500
13	5	4	1	1.9700
13	1	2	2	3.0900
13	1	2	2	1.1900
13	4	5	2	1.2200
13	4	4	1	1.1300
13	5	5	2	1.8200
13	5	4	1	3.6000
13	2	4	2	1.9400
13	1	1	2	2.0400
13	4	4	2	1.3100
13	2	2	1	1.1100
13	1	5	2	1.1800
13	2	2	1	1.7400
13	2	5	2	1.7500
13	1	5	2	2.8700
13	2	1	1	1.4800
13	4	1	1	1.8900
13	2	2	2	2.8200
13	2	5	2	1.9400
13	4	4	2	1.1900
13	2	2	2	1.5700
13	1	4	2	1.5000
13	4	2	2	1.0600
13	5	1	1	2.6400
13	2	2	1	2.2900
13	2	1	1	1.4100
13	5	5	2	1.2700
13	1	1	2	2.1900
13	5	2	1	1.4100
13	4	4	2	1.7900
13	1	2	2	2.3200
13	2	2	2	1.5000
13	5	1	1	1.3400
13	4	1	1	1.6500
13	4	4	1	2.0700
13	2	5	2	1.3400
13	5	4	1	1.9000
13	2	4	2	1.2000
13	2	2	1	1.3400
13	4	4	1	2.7700
13	4	4	1	1.1300
13	5	5	2	0.9500
13	1	1	1	3.1800
13	5	1	1	1.3200
13	1	1	2	1.5400
13	4	2	1	1.1200
13	4	2	1	1.5500
13	2	4	2	1.3400
13	4	4	2	1.0500
13	1	2	2	2.1300
13	1	1	2	4.8200
13	1	2	2	1.4500
13	1	1	2	2.3800
13	1	4	2	1.4800
13	5	4	1	1.5100
13	2	4	2	2.9700
13	1	2	2	2.1500
13	1	2	2	1.2000
13	1	5	2	1.0000
13	4	1	1	3.2300
13	1	5	2	1.2700
13	4	1	1	1.5000
13	2	5	2	1.2900
13	4	5	2	1.1600
13	1	5	2	2.8200
13	4	5	2	1.9300
13	2	4	2	1.3700
13	2	5	2	1.9600
13	4	1	1	1.3500
13	4	1	1	1.2600
13	4	2	2	1.1500
13	1	1	2	1.7100
13	4	1	1	2.4200
13	4	5	2	1.2200
13	1	4	2	1.8000
13	4	2	1	1.6500
13	2	1	1	1.7900
13	5	1	1	1.4200
13	4	1	1	1.6800
13	2	1	1	6.4400
13	5	4	1	1.4400
13	2	1	1	1.2600
13	2	1	1	2.4300
13	5	1	1	1.0900
13	1	2	2	1.6400
13	1	5	2	1.2200
13	4	2	2	2.6000
13	1	4	2	1.4200
13	4	2	1	1.9900
13	1	4	2	1.7700
13	4	1	1	1.9000
13	4	5	2	2.3000
13	5	4	2	4.3400
13	2	5	2	1.0000
13	2	4	2	0.9400
13	5	4	1	0.9100
13	2	4	2	1.1800
13	4	2	1	1.1500
13	2	2	2	1.1600
13	4	2	2	1.5000
13	4	1	1	1.6400
13	5	5	2	1.0300
13	4	4	1	1.8800
13	4	4	1	3.9300
13	2	1	1	1.7900
13	2	2	2	1.6800
13	4	2	1	0.9800
13	5	5	2	2.2400
13	2	1	1	2.0300
13	4	5	2	2.0900
13	4	4	1	0.9600
13	4	5	2	1.7000
13	1	2	2	0.7800
13	2	2	2	1.0700
13	1	2	2	1.3200
13	4	1	2	2.4000
13	4	4	1	1.3700
13	2	5	2	0.9200
13	1	1	1	4.0400
13	2	1	1	1.5200
13	1	4	2	1.7900
13	2	5	2	2.2500
14	2	2	1	19.3900
14	5	2	1	5.0600
14	2	4	2	3.9900
14	4	2	1	4.2800
14	2	4	2	3.4200
14	5	5	1	4.2700
14	4	2	1	2.4200
14	4	2	1	2.8700
14	5	2	1	1.8700
14	5	2	1	1.1300
14	2	2	1	2.6300
14	2	4	2	1.7700
14	4	2	1	2.5300
14	2	4	2	3.0900
14	2	2	2	2.2500
14	2	2	2	2.8700
14	4	4	1	1.5200
14	4	4	1	1.9000
14	2	4	2	3.0600
14	2	4	2	1.1600
14	4	2	1	1.9700
14	4	5	1	1.2200
14	4	5	2	1.9700
14	2	2	1	2.1900
14	4	2	1	1.8300
14	4	2	1	2.6400
14	2	2	1	1.9600
14	5	2	1	1.1800
14	4	2	1	1.9000
14	4	3	1	1.7500
14	4	4	2	1.9400
14	4	2	1	1.9800
14	4	4	2	1.8300
14	2	2	1	3.5500
14	4	2	1	1.3400
14	2	5	2	1.3600
14	2	2	1	2.3000
14	4	4	1	1.3700
14	5	5	1	1.2000
14	4	2	1	1.4900
[truncated: 3,560 more rows]
