# Supplementary material for: Value-based decision making via sequential sampling with hierarchical competition and attentional modulation
Source: PLoS One. 2017 Oct 27;12(10):e0186822. doi: 10.1371/journal.pone.0186822 (PMC5659783; doi:10.1371/journal.pone.0186822)
Supplement: S1 File — All data sets are included. (ZIP) [file pone.0186822.s001.zip › Colas_2017_data/SL.txt]

1	3	3	2	1.2010
1	4	1	1	1.0360
1	3	6	2	0.7880
1	4	5	2	0.7520
1	3	3	1	1.0250
1	5	3	1	0.9980
1	3	5	2	0.5700
1	1	5	2	0.8290
1	3	6	2	1.0070
1	7	2	1	0.6320
1	1	2	2	1.5170
1	6	3	1	1.1060
1	3	6	2	1.1120
1	3	1	1	1.2570
1	4	3	1	1.5200
1	3	3	1	1.2290
1	3	6	2	1.0530
1	5	3	1	1.1100
1	3	5	2	0.5590
1	5	5	1	0.6500
1	3	1	1	1.5740
1	1	1	2	1.6350
1	3	3	2	1.1780
1	5	3	1	1.2670
1	2	5	2	1.0220
1	7	3	1	0.7350
1	5	7	2	1.2260
1	3	5	2	0.7300
1	5	5	1	0.8820
1	3	5	2	1.0790
1	1	3	2	1.3030
1	3	5	2	0.8210
1	2	3	2	1.9470
1	5	5	2	1.1600
1	3	5	2	0.9860
1	3	4	2	1.4650
1	3	5	2	1.4180
1	5	1	1	0.8210
1	7	5	1	1.4220
1	5	3	1	1.4790
1	3	3	1	1.4010
1	7	7	2	1.3560
1	5	2	1	0.9030
1	5	3	1	1.1500
1	2	5	2	0.8630
1	6	7	2	0.8120
1	6	7	1	1.2400
1	7	4	1	0.6710
1	6	2	1	1.1980
1	1	7	2	1.2490
1	5	3	1	1.3460
1	3	4	1	1.4790
1	5	4	1	1.6960
1	4	5	2	0.9450
1	5	3	1	1.3240
1	7	5	1	1.3110
1	2	3	1	1.5700
1	5	3	1	1.0930
1	5	3	1	1.3670
1	5	7	2	1.0450
1	7	3	1	1.5800
1	3	6	2	1.8770
1	3	5	2	1.8180
1	4	5	2	1.0880
1	3	7	2	0.9630
1	3	5	2	1.1870
1	3	5	2	0.7860
1	5	3	1	1.7130
1	2	1	1	1.7280
1	7	1	1	1.0700
1	5	7	2	1.4360
1	3	5	2	1.9610
1	4	3	1	1.9130
1	4	3	1	1.6380
1	5	3	1	1.4000
1	7	3	1	1.1290
1	3	3	2	1.7810
1	3	5	2	1.2620
1	5	5	2	1.5650
1	6	7	2	1.2560
1	1	5	2	1.6260
1	5	1	1	1.5940
1	3	5	2	1.5390
1	5	2	1	1.3120
1	3	5	2	1.2630
1	7	7	1	1.4190
1	3	3	2	1.4350
1	3	3	1	1.4430
1	5	5	2	1.1150
1	5	4	1	1.5130
1	3	2	1	1.4490
1	5	3	1	1.4390
1	4	5	2	1.1120
1	5	3	1	1.3940
1	5	3	1	1.0440
1	3	6	2	1.2210
1	3	3	2	1.1820
1	5	3	1	1.5830
1	7	6	1	1.3940
1	3	1	1	1.2270
1	1	6	2	1.0470
1	7	5	1	1.0770
1	2	3	2	1.4740
1	5	5	2	2.0700
1	2	5	2	1.3770
1	5	7	2	1.0510
1	5	2	1	0.8030
1	2	3	2	1.0490
1	5	4	1	1.4160
1	6	3	1	1.6050
1	5	5	1	1.1450
1	1	5	2	1.2440
1	6	1	1	1.9580
1	3	3	1	1.2900
1	1	4	2	1.6200
1	6	3	1	1.1970
1	3	7	2	1.3970
1	3	4	2	0.8900
1	3	3	2	1.6300
1	3	7	2	1.9080
1	3	3	1	1.7600
1	2	3	1	2.0010
1	3	3	1	1.2720
1	3	6	2	1.1700
1	5	5	1	1.2410
1	5	4	1	1.1840
1	4	5	2	1.0180
1	1	1	2	1.6980
1	4	3	2	1.7380
1	3	7	2	0.8940
1	7	3	1	0.9910
1	1	3	2	1.1100
1	3	7	2	1.0740
1	4	2	2	1.5800
1	5	5	2	1.4140
1	2	3	2	1.0760
1	3	5	2	1.2360
1	3	1	1	1.7040
1	5	3	1	1.1330
1	3	5	2	1.3570
1	3	2	2	1.9550
1	6	1	1	1.4800
1	2	5	2	1.2020
1	5	5	1	1.8400
1	5	1	1	1.3370
1	1	6	2	1.0840
1	5	7	1	1.4950
1	3	3	2	1.4850
1	3	4	2	1.2690
1	4	3	2	1.4230
1	3	7	2	1.1210
1	3	3	2	1.7840
1	5	2	1	1.0010
1	5	3	1	1.0640
1	7	2	1	1.4670
1	1	5	2	1.2250
1	5	3	1	1.2410
1	3	6	2	1.8400
1	5	5	1	1.9370
1	5	3	1	1.7510
1	3	5	2	1.8210
1	2	6	2	1.4530
1	5	3	1	1.6110
1	1	5	2	0.8550
1	7	3	1	1.3050
1	7	7	2	1.1370
1	5	5	2	1.6280
1	3	4	1	1.8630
1	6	5	2	2.2300
1	3	3	2	1.2000
1	6	5	2	1.3610
1	5	3	1	1.3680
1	5	5	2	1.4300
1	6	5	1	0.9360
1	7	5	1	0.7750
1	7	3	1	0.9310
1	5	3	1	0.9610
1	4	1	2	0.7880
1	3	6	1	0.6650
1	3	5	1	1.3590
1	3	3	1	1.0260
1	2	3	1	1.6770
1	3	5	1	1.5030
1	3	5	2	1.3340
1	5	6	1	1.0170
1	7	2	1	1.1230
1	6	2	2	1.4520
1	2	3	2	1.4090
1	1	6	2	1.3650
1	3	1	2	1.4550
1	1	3	2	1.5540
1	1	3	2	1.3520
1	6	6	2	1.6240
1	5	3	2	1.6160
1	6	5	1	0.9230
1	5	5	1	1.7440
1	5	1	2	1.2000
1	5	1	1	1.0850
1	5	3	1	1.3270
1	5	3	1	1.3140
1	1	5	2	1.0800
1	5	3	2	1.2050
1	4	7	2	1.8360
1	7	5	1	0.8640
1	3	5	2	1.6110
1	7	5	1	1.1170
1	5	3	1	1.0060
1	1	5	2	1.6560
1	3	3	1	0.8960
1	2	5	2	1.1090
1	3	5	2	1.2660
1	7	4	2	1.8850
1	5	5	1	1.5590
1	5	1	2	1.2880
1	5	5	1	0.9910
1	3	3	2	1.8510
1	3	3	1	0.7270
1	5	7	2	0.9640
1	3	2	2	1.5310
1	3	3	1	1.4170
1	5	5	2	1.1020
1	4	7	2	1.9100
1	3	7	2	1.7120
1	3	4	1	0.9070
1	4	2	2	1.9430
1	2	7	2	1.8770
1	5	3	2	1.5880
1	7	4	1	1.1590
1	3	4	2	1.7420
1	6	5	1	1.7970
1	3	3	2	1.5210
1	3	3	2	1.0550
1	5	3	1	1.9140
1	3	3	1	1.5570
1	3	7	2	1.4820
1	6	7	2	1.3440
1	5	7	2	1.1750
1	4	5	2	1.0560
1	4	3	1	1.9490
1	3	5	2	0.7350
1	5	1	1	0.9500
1	7	3	1	1.4790
1	3	6	2	1.0780
1	1	3	2	1.5640
1	5	5	2	1.5910
1	5	5	1	1.7170
1	1	2	2	1.9060
1	3	3	1	1.3720
1	2	5	2	1.2040
1	7	3	1	1.4060
1	3	5	2	1.3860
1	3	3	2	1.2360
1	1	5	2	1.0900
1	5	3	1	1.3090
1	7	2	1	1.4100
1	5	4	1	1.8350
1	3	3	1	1.2900
1	5	5	2	1.5050
1	3	6	2	1.1580
1	4	3	2	1.2790
1	5	7	2	1.2220
1	2	7	2	1.8640
1	7	6	2	1.4780
1	2	3	2	1.5520
1	6	3	1	1.1030
1	7	3	1	1.0320
1	7	2	1	0.9570
1	5	6	1	1.6740
1	3	5	2	0.9680
1	3	4	1	1.5470
1	5	4	1	1.1710
1	5	3	1	0.9550
1	1	5	1	1.4690
1	5	5	2	1.6740
1	3	5	1	1.0650
1	3	1	2	1.3890
1	2	3	2	1.4230
1	6	1	2	0.8790
1	3	3	2	1.2700
1	6	1	1	1.3090
1	3	3	2	1.0100
1	3	1	1	1.1090
1	4	2	1	1.3590
1	3	4	2	0.9070
1	3	5	1	1.3090
1	5	3	1	1.0020
1	3	3	1	1.5020
1	5	5	1	1.4930
1	3	5	2	1.6670
1	1	5	2	1.1980
1	5	3	1	1.4130
1	3	5	2	1.6670
1	5	3	1	1.4870
1	3	7	2	1.4580
1	5	1	1	1.3350
1	7	3	1	1.0170
1	4	7	2	1.4770
1	3	3	2	1.7780
1	3	3	2	1.5690
1	2	3	2	1.0030
1	2	6	1	1.4300
1	1	5	2	1.3210
1	3	4	1	1.1970
1	7	5	1	1.2800
1	3	1	2	1.8460
1	6	3	1	1.2450
1	3	7	2	1.2920
1	5	3	2	1.2900
1	6	3	1	1.7240
1	3	7	1	1.8060
1	5	5	1	1.3730
1	5	3	1	1.2610
1	3	5	1	1.4380
1	4	1	2	1.4190
1	5	3	2	1.2470
1	7	5	1	1.7710
1	3	2	1	1.6960
1	1	1	1	1.7400
1	3	5	1	1.5530
1	3	5	2	2.0230
1	7	1	1	1.3520
1	3	6	2	1.0380
1	5	7	2	1.8030
1	3	3	2	1.5310
1	5	4	2	1.9330
1	3	3	2	0.8750
1	6	7	1	1.4840
1	7	3	1	1.7330
1	4	2	1	1.4400
1	5	3	2	1.6980
1	1	2	2	1.9380
1	5	5	1	1.0350
1	3	3	2	1.1330
1	3	6	2	1.9540
1	5	5	1	1.3950
1	1	3	2	1.9540
1	5	5	1	2.0060
1	7	6	1	1.0620
1	5	3	1	2.0400
1	6	5	2	1.6930
1	5	3	1	1.3840
1	3	7	1	0.9450
1	5	4	1	2.0390
1	3	5	2	1.9200
1	2	4	2	1.1380
1	3	5	2	1.5430
1	5	3	1	1.3230
1	1	3	2	1.2840
1	5	5	1	1.2880
1	2	5	2	1.4330
1	3	5	2	1.5820
2	5	5	2	2.1130
2	3	7	2	0.7490
2	4	5	2	1.0510
2	7	5	1	0.7840
2	5	6	2	1.0380
2	5	3	1	1.0790
2	5	4	1	0.9910
2	5	5	2	0.8720
2	5	3	1	1.5350
2	5	3	1	1.2950
2	5	3	2	0.8690
2	3	5	2	0.9060
2	6	5	1	0.8640
2	5	5	2	0.9750
2	5	5	1	0.6860
2	3	5	2	1.1370
2	5	5	2	1.3600
2	5	3	1	1.1660
2	5	3	1	0.9410
2	3	5	2	0.9520
2	3	5	2	1.2680
2	3	5	2	1.1960
2	3	5	2	1.3890
2	5	4	1	1.1280
2	4	5	2	0.8250
2	3	3	2	0.8090
2	5	5	1	1.6820
2	5	5	1	0.9980
2	3	5	2	1.5030
2	3	3	2	2.7300
2	5	5	2	1.1910
2	3	5	2	1.4180
2	5	4	1	2.3680
2	5	5	2	0.8490
2	3	5	2	0.7920
2	3	5	2	0.8040
2	5	5	1	1.0360
2	3	5	2	0.9160
2	5	5	1	1.0510
2	4	5	2	1.4050
2	5	3	1	0.8690
2	5	5	1	0.8670
2	7	7	2	0.8480
2	5	5	1	1.0260
2	4	5	2	1.2490
2	4	3	1	2.6220
2	5	5	1	1.3060
2	3	4	1	1.5230
2	5	3	1	1.4090
2	3	7	2	0.8260
2	5	5	1	1.4380
2	5	3	1	1.0630
2	5	3	1	0.9570
2	5	5	2	2.0880
2	3	5	2	0.9470
2	5	4	1	0.8810
2	5	3	1	0.9790
2	5	3	1	1.1110
2	5	3	1	1.0300
2	7	3	1	0.6380
2	5	3	1	0.9400
2	5	5	1	1.8530
2	5	5	2	1.2960
2	4	3	1	2.2030
2	5	3	1	1.1320
2	5	3	2	1.0070
2	3	5	2	1.3810
2	3	5	2	1.1610
2	4	3	1	2.4210
2	5	5	2	1.2050
2	3	5	2	1.0130
2	4	3	1	2.0990
2	5	5	2	1.3530
2	7	3	1	0.6560
2	5	5	2	1.1260
2	7	5	1	0.7910
2	3	5	2	0.8370
2	5	5	2	1.2490
2	5	5	1	1.2020
2	5	3	1	1.2180
2	5	5	2	1.2640
2	5	3	1	0.9120
2	5	3	1	1.0240
2	3	5	2	1.7600
2	5	7	2	1.1650
2	5	4	1	0.9920
2	5	5	1	0.7250
2	4	7	2	0.7230
2	3	5	2	2.0010
2	5	5	1	0.9200
2	5	5	2	1.3440
2	3	5	2	0.9880
2	3	6	2	1.3810
2	5	4	1	1.2240
2	5	5	1	0.9960
2	4	5	2	0.6790
2	5	5	2	1.8880
2	5	3	1	1.3900
2	3	4	2	1.9630
2	3	4	2	2.1410
2	3	4	1	2.3480
2	3	5	2	0.9720
2	7	3	1	0.6820
2	5	5	2	0.9500
2	5	3	1	0.7540
2	5	5	1	1.0350
2	5	3	1	1.8180
2	5	3	1	1.0450
2	6	5	2	1.4780
2	3	5	2	1.5190
2	5	5	1	1.0690
2	5	5	1	1.3020
2	3	5	2	0.8580
2	5	5	1	1.4100
2	3	5	2	0.8880
2	5	7	2	0.7780
2	5	3	1	0.9220
2	3	5	2	1.0830
2	3	5	2	0.7100
2	5	3	1	0.7600
2	5	5	1	0.8240
2	5	5	2	1.4010
2	7	4	1	1.0250
2	5	5	2	0.8700
2	5	7	2	0.7110
2	5	6	2	1.2340
2	5	4	2	2.5250
2	3	3	1	1.7710
2	5	7	2	0.9290
2	5	5	1	1.3300
2	3	3	2	1.2220
2	3	3	1	1.1950
2	5	3	1	1.7650
2	5	5	2	1.7310
2	3	5	2	1.7350
2	3	5	2	1.1550
2	3	7	2	0.6610
2	5	5	1	1.0290
2	3	5	2	1.4020
2	5	5	2	2.1630
2	5	5	2	1.2310
2	3	5	2	1.1360
2	4	5	2	0.8750
2	4	3	1	2.4080
2	5	5	1	1.2160
2	4	4	2	1.8770
2	3	3	1	1.4250
2	5	5	2	0.9070
2	5	5	2	0.7390
2	5	5	1	0.8880
2	3	3	1	1.3100
2	3	5	2	1.1970
2	5	3	2	0.8530
2	3	5	2	1.1730
2	5	5	2	0.7040
2	5	5	2	1.2830
2	5	3	1	1.7110
2	3	4	1	1.8440
2	6	5	1	1.2540
2	5	5	2	1.7150
2	5	3	1	1.0520
2	5	5	2	0.9200
2	5	3	1	1.4610
2	5	5	2	1.1010
2	5	3	1	1.2850
2	7	5	1	0.7730
2	7	3	1	0.9380
2	3	4	2	1.3930
2	3	3	2	2.1310
2	5	5	2	1.6200
2	3	5	2	1.1960
2	5	5	1	0.9730
2	5	5	2	0.9960
2	5	5	2	1.2380
2	4	5	1	2.1860
2	3	3	2	0.9410
2	5	5	2	1.5250
2	4	3	1	2.2860
2	5	3	1	1.3700
2	5	5	1	1.0980
2	5	5	1	1.6770
2	7	7	1	1.1220
2	5	5	1	1.1460
2	5	5	2	0.7230
2	4	6	2	1.1210
2	5	3	1	0.9830
2	3	4	2	0.9760
2	5	5	1	1.2220
2	3	3	1	0.9340
2	4	3	2	1.0370
2	5	3	1	1.3530
2	5	5	2	0.6520
2	5	5	2	1.3460
2	5	5	2	1.6650
2	5	5	2	1.0010
2	5	5	2	1.3400
2	3	5	2	2.0000
2	5	3	2	1.0730
2	5	3	1	1.1030
2	5	5	1	1.6340
2	5	5	2	1.3070
2	5	5	1	0.9360
2	5	5	2	1.2220
2	3	4	2	0.9790
2	5	5	2	1.0580
2	7	3	1	0.8440
2	5	5	1	1.0380
2	4	5	1	1.8840
2	3	5	2	2.5420
2	5	3	2	1.9570
2	6	5	1	0.9890
2	5	5	2	0.9070
2	4	4	2	1.5420
2	5	5	1	2.3500
2	3	5	2	1.2140
2	3	5	2	1.1140
2	5	5	1	1.5100
2	5	5	1	1.1440
2	3	5	2	1.2240
2	3	5	1	2.4740
2	5	3	1	1.3420
2	5	5	2	1.3070
2	3	7	2	0.8470
2	5	5	1	1.0970
2	3	5	2	1.0610
2	5	3	1	1.6030
2	5	5	1	1.1640
2	4	4	2	2.3650
2	3	3	2	1.2970
2	3	7	2	1.1920
2	3	5	2	1.2500
2	5	3	1	1.4480
2	5	3	1	1.1660
2	3	5	2	1.6790
2	7	5	1	1.5610
2	3	4	1	2.4890
2	5	3	1	1.5220
2	5	3	1	1.0950
2	3	3	2	1.0740
2	5	3	1	1.2670
2	5	5	2	1.4480
2	5	4	1	1.2340
2	3	3	2	0.9610
2	5	5	2	1.0060
2	5	3	1	0.8970
2	5	3	1	1.1150
2	3	5	1	2.4060
2	3	5	2	1.6020
2	4	5	2	1.3050
2	3	3	1	1.5950
2	4	3	2	1.4180
2	5	5	2	1.4770
2	5	3	2	1.1230
2	7	5	1	0.8190
2	5	5	1	1.7630
2	5	5	2	1.8220
2	5	5	2	1.3610
2	5	5	2	1.1940
2	5	7	2	0.9990
2	5	5	1	1.3950
2	3	5	2	0.7430
2	5	4	1	1.1790
2	6	5	1	1.6550
2	5	6	2	1.3400
2	3	5	2	2.1830
2	4	7	2	1.2160
2	5	4	1	1.7290
2	3	5	2	0.8270
2	5	7	2	1.3800
2	3	5	2	0.9050
2	5	4	1	1.0060
2	7	5	1	0.8890
2	5	5	1	1.4860
2	3	5	2	1.3390
2	5	5	1	1.1670
2	3	5	2	1.2150
2	5	5	1	1.5170
2	5	5	2	1.1700
2	5	3	2	1.8550
2	3	3	1	1.6880
2	4	4	2	2.8280
2	5	3	2	1.1290
2	7	5	1	0.9100
2	3	5	2	0.7540
2	5	5	1	1.2370
2	5	5	1	1.6280
2	4	5	2	1.3080
2	3	3	2	0.9180
2	5	3	1	1.6380
2	5	3	1	1.6120
2	5	5	1	1.5280
2	5	5	1	1.1770
2	3	5	2	1.0240
2	5	3	2	0.6880
2	3	3	2	1.3680
2	5	3	1	2.0500
2	5	5	1	1.7850
2	5	3	1	1.3370
2	5	5	1	1.9050
2	4	5	2	0.9830
2	3	4	2	0.8620
2	3	5	2	0.8810
2	5	7	2	1.3110
2	3	6	1	1.9030
2	3	4	2	1.0940
2	3	3	2	0.8330
2	5	7	2	0.6750
2	5	5	1	1.4680
2	4	3	2	1.1690
2	3	3	2	1.1970
2	5	3	1	1.9310
2	5	5	1	1.5710
2	6	5	2	2.2030
2	5	5	1	1.0570
2	5	7	2	1.2790
2	3	5	2	1.5010
2	3	5	1	1.2780
2	3	5	2	1.0510
2	5	5	1	1.1130
2	7	5	1	1.0540
2	5	5	2	1.2020
2	5	3	1	1.3640
2	3	5	2	1.3320
2	3	4	2	2.1390
2	3	3	2	1.1820
2	5	5	2	1.2800
2	4	5	2	1.3760
2	5	5	2	1.5060
2	4	3	2	2.9380
2	5	5	1	1.0930
2	5	3	2	1.2720
2	5	5	1	0.8810
2	3	5	2	0.6970
2	5	5	1	1.0370
2	5	3	2	1.0050
2	5	4	1	1.0130
2	3	5	1	1.5250
2	5	5	1	1.3880
2	3	3	2	1.1960
2	5	5	2	1.3460
2	5	3	1	1.6520
2	5	5	2	1.3050
2	5	3	1	1.4740
2	5	5	1	1.5060
2	5	3	2	1.2410
2	5	4	2	2.4710
2	5	3	2	1.2490
2	5	5	2	1.7530
2	5	5	1	3.1380
2	5	5	2	1.0360
2	5	5	2	1.6420
2	7	5	1	0.9790
2	3	3	2	0.8150
2	3	5	2	1.2590
2	4	3	1	1.7300
2	5	3	2	1.3520
2	7	5	1	1.0910
3	7	2	1	1.0180
3	3	4	2	1.3710
3	2	5	1	1.8290
3	5	7	2	1.3290
3	5	5	1	1.3280
3	2	5	2	1.0730
3	4	4	1	1.1580
3	7	5	1	0.9450
3	1	2	2	1.6570
3	5	2	1	0.9230
3	2	7	2	1.3120
3	7	3	1	0.7760
3	7	2	1	1.1490
3	7	7	1	0.8940
3	3	7	1	1.2150
3	4	2	1	1.0270
3	7	4	1	1.1070
3	4	1	1	1.1730
3	3	3	1	0.9980
3	2	5	2	1.1120
3	5	1	1	1.2340
3	7	3	1	0.8690
3	3	7	2	0.8470
3	2	6	2	1.5760
3	3	2	1	1.4000
3	5	4	2	1.1200
3	7	3	1	1.3870
3	5	2	1	1.0560
3	6	2	1	1.0270
3	5	1	1	1.4280
3	5	3	1	0.9330
3	3	5	2	1.1450
3	3	3	1	1.5130
3	4	5	2	1.6920
3	2	5	2	1.0110
3	5	7	1	1.3910
3	3	2	1	0.9270
3	5	7	2	0.9850
3	7	2	1	1.3850
3	1	3	2	0.8770
3	2	4	2	1.5330
3	7	1	1	1.4840
3	4	1	1	1.1870
3	3	7	2	1.1800
3	1	4	2	1.8390
3	2	5	2	1.3270
3	1	3	1	1.2130
3	1	7	2	0.7950
3	2	7	2	1.2370
3	5	2	1	1.3600
3	3	5	2	1.3480
3	3	6	2	1.1270
3	4	2	1	0.9920
3	4	4	1	1.3660
3	7	7	1	1.5170
3	7	3	1	0.8780
3	5	2	1	1.2540
3	1	3	2	1.0200
3	5	7	2	0.8720
3	7	2	1	0.7470
3	7	3	1	0.7970
3	3	1	1	1.3270
3	7	5	1	1.3710
3	3	1	1	1.6290
3	4	2	1	1.5700
3	7	1	1	1.2170
3	2	3	1	0.4070
3	3	7	2	1.0510
3	1	7	2	0.8500
3	2	1	1	1.5700
3	3	7	2	1.0350
3	3	5	1	1.3450
3	5	2	1	2.1310
3	7	7	1	1.4010
3	1	2	2	1.2830
3	5	3	1	1.7480
3	1	4	2	0.9900
3	3	3	2	2.4330
3	7	5	1	1.5780
3	4	2	1	1.5490
3	1	5	2	3.9350
3	2	7	2	1.4490
3	7	3	1	1.0000
3	1	7	2	1.0490
3	6	5	1	0.9490
3	3	1	1	0.9030
3	3	7	2	1.2490
3	2	5	2	1.2000
3	7	1	1	0.8550
3	5	5	2	1.9500
3	3	4	2	2.0280
3	5	3	2	1.3890
3	4	5	1	1.7520
3	2	7	2	1.1220
3	1	4	2	0.9100
3	5	3	1	1.0460
3	1	3	2	1.3370
3	5	5	2	0.8840
3	3	4	2	2.0750
3	4	3	1	1.0200
3	2	4	2	0.9260
3	1	5	2	1.2240
3	7	3	1	0.9370
3	7	3	1	0.8310
3	2	2	2	0.8700
3	3	3	2	1.2280
3	3	4	1	0.7960
3	3	4	2	0.7090
3	7	1	1	1.0920
3	5	3	2	1.0100
3	1	7	2	0.6500
3	7	3	1	0.9470
3	2	7	2	0.6900
3	3	7	2	1.6780
3	5	2	1	0.8890
3	4	1	1	0.8090
3	2	1	1	0.7940
3	3	4	2	1.2980
3	5	7	2	1.7130
3	5	2	1	0.9790
3	7	4	1	0.7860
3	4	5	1	1.2110
3	3	2	1	0.9150
3	1	3	2	1.9700
3	7	5	1	0.9610
3	4	1	1	1.4370
3	1	5	2	1.0640
3	4	5	2	1.3160
3	4	1	1	1.0430
3	2	7	2	0.7370
3	3	7	2	0.8620
3	2	5	2	1.4520
3	1	4	2	1.0950
3	5	5	1	1.3190
3	7	4	1	0.6920
3	5	3	1	1.0930
3	5	1	1	0.8730
3	2	7	2	0.6740
3	3	6	2	1.6960
3	7	7	1	1.0650
3	7	2	1	1.8350
3	5	3	1	0.9740
3	3	3	1	1.0430
3	2	7	2	0.7610
3	6	2	1	1.1070
3	1	7	2	0.6690
3	2	5	2	1.1110
3	7	3	1	1.6690
3	3	2	1	1.6140
3	1	5	2	0.9440
3	4	3	1	1.2130
3	4	2	1	0.9180
3	5	4	1	1.6540
3	2	1	1	0.9720
3	5	5	2	1.0700
3	5	7	1	1.0950
3	3	1	2	0.9890
3	5	5	1	1.3020
3	1	5	2	0.8270
3	4	4	2	1.1890
3	6	5	2	1.1800
3	2	2	2	0.9500
3	2	3	2	0.9160
3	2	2	1	0.9350
3	2	2	2	1.2510
3	5	2	1	0.8940
3	1	7	2	0.9050
3	5	3	2	0.7410
3	5	2	2	1.2550
3	1	7	2	0.7560
3	7	3	1	0.7530
3	4	1	1	1.1690
3	3	7	2	1.9240
3	3	2	1	1.3650
3	7	4	1	1.3820
3	7	1	1	1.0890
3	2	3	2	0.6970
3	5	5	1	0.7160
3	7	1	1	0.7240
3	7	3	1	1.4520
3	4	7	1	1.5280
3	2	6	2	1.2110
3	5	2	1	1.1630
3	2	4	2	1.3100
3	3	3	2	0.8300
3	2	2	2	1.8650
3	7	2	1	1.1200
3	3	1	2	1.0440
3	1	3	2	0.9480
3	2	2	2	1.3640
3	3	5	1	1.5910
3	2	3	2	1.0570
3	1	5	2	0.9040
3	2	5	2	1.0280
3	3	7	2	1.3790
3	3	2	1	0.8670
3	5	2	2	1.2910
3	3	3	1	1.2760
3	3	4	1	1.0260
3	3	1	2	1.9970
3	1	1	2	0.7770
3	2	7	2	0.8260
3	7	5	1	1.4240
3	7	4	1	1.2300
3	4	5	2	1.1870
3	1	3	2	1.8480
3	7	3	1	1.0440
3	1	7	2	1.5370
3	3	7	1	1.2190
3	3	2	1	3.1470
3	3	3	2	0.9020
3	5	2	1	0.7690
3	1	4	2	0.7180
3	3	7	2	1.3710
3	7	3	1	1.2010
3	7	2	1	1.1960
3	4	7	2	1.2590
3	3	6	1	1.7400
3	6	2	1	1.4670
3	2	3	2	0.8510
3	7	5	1	1.3520
3	4	2	1	1.1030
3	2	5	1	0.7080
3	5	7	2	1.4970
3	5	5	2	1.2830
3	7	4	1	1.4180
3	5	5	2	1.3410
3	2	3	1	1.8000
3	1	1	2	0.9430
3	5	1	2	0.6870
3	1	5	1	0.9890
3	3	2	2	1.6970
3	7	4	1	1.0470
3	5	3	1	0.7780
3	1	3	2	1.0210
3	1	3	2	1.4440
3	2	1	1	0.7470
3	3	7	2	1.3770
3	2	3	2	0.9720
3	5	1	1	0.9490
3	1	5	2	0.6740
3	1	5	2	1.1940
3	4	1	1	0.8170
3	2	2	1	1.2670
3	2	7	2	0.8650
3	2	4	1	1.3060
3	7	7	1	1.5570
3	2	7	2	0.6830
3	3	3	1	1.4830
3	5	3	1	1.3540
3	2	2	2	1.8080
3	3	4	1	1.6760
3	3	2	1	1.3010
3	4	3	1	1.5020
3	7	4	1	1.1210
3	3	5	2	1.6370
3	2	1	1	2.7290
3	5	2	1	1.1940
3	3	3	1	1.3220
3	1	2	2	0.9640
3	3	5	2	1.3650
3	2	1	1	1.5830
3	2	1	2	0.7690
3	7	7	1	1.1360
3	4	2	1	1.1440
3	5	2	1	2.0510
3	4	5	2	1.1790
3	4	5	1	1.8520
3	3	3	2	0.6800
3	2	1	2	1.1570
3	7	3	1	0.7470
3	5	2	1	0.9220
3	4	3	1	0.7260
3	5	4	2	1.6210
3	7	4	1	1.1530
3	1	1	2	1.5640
3	2	3	2	1.4640
3	2	7	1	1.7300
3	5	2	2	0.5530
3	3	3	1	1.1100
3	1	7	2	0.7890
3	3	1	2	0.7520
3	7	7	1	0.9410
3	3	2	1	0.8570
3	7	1	1	0.9330
3	3	1	2	1.8550
3	2	4	1	0.7060
3	2	7	2	1.1600
3	4	2	2	1.7050
3	7	4	1	0.8020
3	3	5	2	1.2230
3	7	2	1	1.7460
3	4	3	2	1.2560
3	4	5	1	0.9860
3	1	1	1	0.6600
3	2	5	2	1.3540
3	2	3	2	2.1250
3	1	5	2	0.8360
3	3	1	2	1.0860
3	3	7	2	1.5410
3	1	7	2	0.9530
3	2	5	2	1.3790
3	5	2	1	0.9490
3	3	4	2	0.9710
3	5	2	1	0.7380
3	2	5	2	1.2560
3	7	4	1	1.1290
3	1	3	2	1.2120
3	1	1	2	0.8990
3	7	7	1	1.9810
3	5	2	1	0.8310
3	2	6	2	0.7750
3	2	5	2	1.2300
3	3	2	2	0.7050
3	5	3	2	0.7380
3	7	3	1	0.8710
3	2	7	1	0.7360
3	1	7	2	1.1180
3	3	5	1	1.3100
3	7	2	1	1.0200
3	2	3	2	0.9650
3	6	3	2	0.8390
3	4	2	1	1.1610
3	5	5	1	0.9240
3	5	2	2	0.9680
4	5	3	1	1.6180
4	6	7	1	1.6180
4	3	2	1	2.3070
4	7	5	1	1.3230
4	5	1	1	1.3290
4	5	7	2	1.0700
4	6	7	1	1.0940
4	3	3	1	2.2820
4	5	3	1	1.3080
4	6	5	1	1.0030
4	3	5	2	1.0370
4	5	7	2	0.8000
4	5	5	2	0.9950
4	5	1	1	0.8130
4	5	5	2	0.6940
4	7	7	2	0.7920
4	5	5	1	0.9530
4	1	6	2	0.8030
4	1	6	2	1.0150
4	5	7	2	1.0230
4	3	3	1	1.0740
4	6	5	1	0.9750
4	5	5	1	0.9800
4	3	6	2	0.6890
4	6	2	1	0.6560
4	1	3	2	1.1650
4	1	5	2	1.3040
4	3	6	2	1.3880
4	1	3	2	0.8200
4	3	6	2	0.9330
4	3	5	1	0.9630
4	6	1	1	1.0440
4	5	1	1	0.9720
4	3	5	2	1.3930
4	5	6	2	0.8950
4	7	1	1	1.0420
4	1	3	2	0.8030
4	6	3	1	0.9630
4	3	3	2	1.5780
4	3	1	1	1.3630
4	7	5	1	0.9280
4	5	6	2	1.3790
4	5	3	1	0.9120
4	6	5	1	0.7410
4	5	5	1	1.1640
4	6	7	2	1.1070
4	1	3	2	0.7270
4	7	5	1	1.2350
4	7	3	1	0.8200
4	5	7	2	1.0670
4	5	1	1	1.5370
4	7	6	1	0.9600
4	3	5	2	0.9160
4	2	6	2	1.4560
4	2	1	2	2.2790
4	7	5	1	1.4060
4	7	5	1	1.0950
4	5	7	2	1.0210
4	1	5	2	0.9270
4	5	5	2	1.3890
4	3	3	2	1.9630
4	3	7	2	0.7770
4	1	7	2	0.5600
4	3	7	2	0.8560
4	7	1	1	1.3530
4	3	7	2	0.6230
4	7	1	1	0.9290
4	5	6	2	0.8260
4	5	6	2	1.0460
4	6	1	1	0.8990
4	6	5	1	1.3950
4	5	5	1	0.9200
4	3	5	2	1.1450
4	1	6	2	1.1690
4	2	5	2	1.0590
4	5	7	2	1.0740
4	6	3	1	1.1840
4	5	7	2	1.5110
4	5	3	1	1.3370
4	2	5	2	0.8230
4	3	5	2	1.1580
4	5	2	1	1.4590
4	6	6	1	1.4550
4	5	3	1	0.8750
4	5	1	1	0.9460
4	1	7	2	0.7210
4	6	6	2	1.2770
4	1	3	2	1.4400
4	5	2	1	0.8940
4	5	5	1	1.2100
4	7	5	1	1.1470
4	6	5	1	1.3190
4	3	6	2	0.7810
4	5	6	2	1.1660
4	3	5	2	1.3020
4	3	3	2	2.1040
4	1	5	2	1.0290
4	5	7	2	0.8420
4	7	3	1	0.6360
4	5	5	2	0.8380
4	1	1	1	1.2700
4	7	1	1	0.9080
4	3	7	2	1.0040
4	1	5	2	1.3280
4	5	3	1	1.1210
4	6	5	1	0.9030
4	7	3	1	0.8640
4	5	5	2	0.8010
4	7	3	1	0.9970
4	1	5	2	0.8540
4	6	6	1	1.3300
4	5	5	2	0.9250
4	5	3	1	0.6850
4	7	1	1	0.9290
4	5	3	1	1.0580
4	5	1	1	0.9510
4	7	5	1	0.7210
4	6	5	1	0.8060
4	3	5	2	0.8760
4	3	6	2	0.8760
4	5	6	2	0.8800
4	1	5	2	1.1300
4	6	7	2	1.2360
4	7	1	1	1.6420
4	5	5	2	1.3980
4	7	5	1	1.3660
4	5	7	2	1.0470
4	5	5	2	1.2530
4	3	5	2	0.7380
4	7	6	1	1.2670
4	1	6	2	1.5010
4	6	3	1	1.4290
4	1	5	2	0.8550
4	3	3	1	1.2440
4	6	5	2	1.0130
4	5	1	1	0.8040
4	6	7	1	1.0350
4	5	6	1	1.2230
4	6	7	2	0.9250
4	1	6	2	1.0000
4	6	6	1	1.4010
4	3	3	1	0.8230
4	3	3	2	1.0280
4	5	3	1	0.8680
4	5	5	1	1.1860
4	6	2	1	0.8990
4	3	3	2	1.4570
4	5	7	2	0.7210
4	5	5	1	1.2790
4	3	5	1	1.1610
4	1	3	2	1.1330
4	5	1	1	0.7920
4	5	5	1	1.4340
4	7	6	1	1.0780
4	5	1	1	1.0720
4	3	5	2	1.0750
4	5	3	1	1.4580
4	5	3	1	1.0790
4	1	6	2	1.1320
4	5	5	1	1.3130
4	7	5	1	0.6770
4	6	3	1	1.0000
4	1	7	2	1.2420
4	7	7	2	1.4030
4	7	1	1	1.0130
4	1	6	2	0.8270
4	3	5	2	1.1260
4	2	5	2	0.9690
4	6	5	1	1.0120
4	2	5	2	1.3180
4	7	1	1	0.9700
4	5	2	1	0.8900
4	7	3	1	0.7380
4	5	5	1	1.2480
4	5	7	2	0.7750
4	5	5	1	1.2260
4	3	1	1	2.0840
4	3	1	1	1.3260
4	3	7	2	0.9820
4	3	3	1	0.9340
4	6	3	1	1.2680
4	5	7	2	1.0250
4	1	2	2	0.9050
4	1	5	2	1.0840
4	6	1	1	1.0760
4	3	7	2	1.2540
4	7	7	1	1.1420
4	5	3	2	1.1510
4	6	3	1	1.0140
4	3	5	1	1.1880
4	7	5	1	1.0750
4	2	7	2	0.8120
4	5	5	1	0.7890
4	5	1	2	0.9840
4	3	5	2	1.4770
4	6	7	2	1.5040
4	5	5	2	1.0230
4	2	6	2	1.1640
4	5	6	2	1.0810
4	3	7	1	1.5220
4	6	3	2	1.3280
4	5	5	1	0.9050
4	7	5	1	0.8300
4	6	6	1	0.9170
4	3	2	2	0.6510
4	3	3	2	2.1390
4	5	5	1	1.2610
4	3	6	2	0.8000
4	5	3	2	1.1460
4	1	6	2	0.8910
4	7	5	1	1.1700
4	5	1	2	0.9500
4	5	1	1	0.9570
4	7	5	1	1.2470
4	3	6	2	0.6410
4	3	1	2	1.1010
4	5	3	1	1.5040
4	7	3	1	1.4720
4	6	3	1	0.8200
4	1	1	1	1.5260
4	1	5	2	1.3080
4	3	6	2	1.4990
4	5	3	1	1.1650
4	5	5	2	1.2400
4	3	5	2	1.0970
4	7	7	1	1.1060
4	5	3	2	1.3090
4	7	5	1	1.3640
4	1	3	2	1.0480
4	6	7	1	0.7370
4	3	1	2	1.2080
4	1	6	2	0.9540
4	6	5	1	0.7940
4	5	6	2	1.5340
4	5	1	2	1.1090
4	1	5	1	1.4520
4	5	5	1	1.3640
4	5	7	2	0.9350
4	5	5	2	1.4400
4	7	5	1	1.1380
4	7	5	1	1.9390
4	5	3	1	1.7780
4	3	5	2	1.0060
4	5	3	1	1.6600
4	3	7	2	0.7850
4	5	1	1	1.0420
4	6	3	1	1.6700
4	5	5	1	1.2820
4	5	1	1	0.6930
4	5	5	1	1.3250
4	5	7	2	1.3780
4	3	6	2	0.7290
4	3	1	1	1.1340
4	2	5	2	1.0580
4	5	7	2	1.3130
4	5	5	2	1.1520
4	5	5	2	2.0760
4	3	7	2	0.7950
4	5	5	1	1.5700
4	6	7	1	1.3630
4	7	3	1	1.3100
4	1	5	2	1.0600
4	1	7	2	0.8920
4	7	6	1	1.1000
4	6	5	1	1.4470
4	1	3	2	1.4500
4	7	3	1	1.2580
4	6	6	1	1.6840
4	7	6	1	1.1210
4	3	1	1	0.9200
4	5	1	1	1.2180
4	1	1	2	1.3140
4	1	5	2	1.2890
4	7	5	1	1.2790
4	2	7	2	1.1160
4	6	5	2	1.5720
4	6	1	1	1.0480
4	1	6	2	0.9220
4	6	6	1	1.2560
4	5	2	1	1.0760
4	7	5	1	1.0970
4	7	5	1	1.4580
4	3	3	1	1.3450
4	1	3	2	1.1090
4	3	5	2	1.0370
4	6	3	1	1.6260
4	3	1	1	1.3150
4	3	5	2	0.9800
4	6	7	2	1.5010
4	5	6	2	1.2170
4	7	5	1	1.3000
4	3	3	1	2.0800
4	5	6	2	1.2890
4	5	5	2	0.8230
4	5	3	1	1.3630
4	3	6	2	0.7610
4	5	7	2	1.0620
4	5	3	1	1.4720
4	5	2	1	0.8920
4	1	5	2	1.2300
4	6	6	1	1.6760
4	6	5	2	1.4150
4	7	7	1	1.1590
4	5	1	1	0.9440
4	7	5	1	1.3070
4	7	5	1	1.1480
4	6	7	1	1.4470
4	5	5	1	0.7990
4	5	5	2	1.0470
4	5	6	2	1.3780
4	5	6	1	1.1600
4	5	3	2	1.2900
4	5	5	1	0.8270
4	5	3	2	1.1090
4	6	5	1	0.9640
4	3	1	2	1.0140
4	3	7	2	0.9400
4	3	6	1	1.4130
4	3	7	1	1.1370
4	5	6	2	1.0730
4	3	6	1	1.4870
4	5	3	2	1.5940
4	5	3	1	1.1040
4	1	3	2	0.8630
4	1	5	2	1.1420
4	6	2	2	1.1520
4	7	3	1	1.0360
4	5	7	1	1.2070
4	2	5	2	0.7420
4	6	5	1	0.9480
4	7	3	2	1.9050
4	3	1	2	0.8770
4	3	5	2	1.2230
4	6	6	1	1.6800
4	1	1	2	1.5340
4	6	5	1	1.6410
4	7	3	1	0.9170
4	3	3	2	1.3270
4	5	6	2	1.4730
4	5	5	1	1.4810
4	5	5	1	1.2670
4	1	3	2	0.9450
4	5	7	1	1.1550
4	5	7	1	0.9040
4	6	1	1	1.2450
4	2	6	2	1.0970
4	1	5	2	1.2840
4	3	5	1	1.2170
4	3	5	1	1.2870
4	3	5	1	1.8070
4	7	1	1	1.6780
4	1	2	2	0.8450
4	5	3	2	1.2900
4	3	5	2	1.2520
4	7	7	1	0.9800
4	5	5	1	0.9030
4	1	1	2	1.4590
4	5	1	1	1.0300
4	7	7	1	0.9900
4	1	3	2	1.2840
5	5	4	1	1.3670
5	3	2	1	1.3990
5	3	2	1	1.6230
5	4	2	1	1.4600
5	3	5	1	1.7720
5	5	7	2	0.9050
5	1	4	2	0.8800
5	7	1	1	0.6540
5	1	1	2	1.8490
5	2	3	2	0.9670
5	2	5	2	1.3180
5	1	5	2	0.9170
5	1	1	1	1.6040
5	3	1	1	1.3200
5	4	6	1	0.7880
5	5	3	1	0.9740
5	4	1	1	1.1380
5	3	2	1	1.2970
5	1	7	2	0.9370
5	1	3	2	1.7470
5	7	5	1	0.9640
5	5	3	1	1.0720
5	1	5	2	1.3950
5	3	3	2	1.2660
5	2	4	2	1.1160
5	4	1	1	1.4470
5	3	7	2	1.2820
5	3	2	1	1.6470
5	3	5	2	1.2850
5	1	7	2	1.3260
5	7	1	1	1.6100
5	5	3	1	0.9890
5	6	3	1	1.0700
5	1	3	2	1.1910
5	6	5	1	1.0310
5	2	7	2	0.7130
5	5	1	1	1.2460
5	3	2	1	1.1960
5	7	6	1	1.0770
5	7	7	1	0.7220
5	7	7	1	1.5910
5	3	4	2	1.5380
5	2	5	2	0.9700
5	3	3	1	2.1890
5	2	3	2	1.2980
5	2	4	2	1.1560
5	1	3	1	1.5770
5	6	3	1	1.0060
5	1	2	2	1.5650
5	7	6	2	1.5900
5	7	3	1	1.0990
5	5	2	1	1.0570
5	3	1	1	0.8460
5	6	6	2	1.0290
5	3	1	1	1.3820
5	1	3	2	1.9240
5	1	7	2	1.8340
5	4	1	1	1.7980
5	2	1	1	1.8060
5	5	1	1	1.4410
5	2	3	2	1.6140
5	2	3	2	1.0660
5	1	3	2	1.2790
5	7	7	2	1.4830
5	1	4	2	0.9260
5	2	1	1	1.8430
5	1	7	2	1.1950
5	5	2	1	0.8400
5	3	7	1	2.2860
5	4	5	2	1.0310
5	3	5	2	1.3050
5	7	4	1	1.4610
5	1	5	2	0.8120
5	3	1	2	1.0280
5	1	1	2	1.0870
5	3	4	2	1.5080
5	2	1	1	1.3400
5	6	1	1	0.9090
5	7	1	1	1.6560
5	3	1	1	1.3780
5	5	3	1	0.7840
5	1	1	1	1.4930
5	7	1	1	1.1710
5	3	7	2	0.9220
5	1	7	2	0.6670
5	7	4	1	0.5980
5	5	7	2	0.7890
5	4	4	2	1.5160
5	1	2	1	1.0610
5	2	5	2	1.2190
5	7	5	1	0.9560
5	6	3	1	0.7230
5	1	2	2	1.0550
5	5	5	1	0.9710
5	5	2	1	0.9760
5	1	1	1	0.9820
5	5	2	1	1.3400
5	5	3	1	1.5800
5	6	1	1	0.8210
5	1	3	2	1.0200
5	4	7	2	0.8570
5	5	6	2	1.1470
5	2	5	2	0.7300
5	3	3	1	0.7280
5	3	3	2	0.9140
5	3	7	2	0.7240
5	3	2	1	0.8500
5	2	6	2	1.0290
5	4	1	1	0.8240
5	4	2	1	1.0580
5	3	6	2	0.7530
5	3	1	1	1.6990
5	3	2	1	1.6960
5	1	6	2	0.8780
5	7	3	1	0.7040
5	7	3	2	0.9960
5	6	3	1	1.0710
5	1	5	2	0.8510
5	3	3	1	0.8360
5	6	4	1	0.8220
5	2	3	2	0.9140
5	1	2	2	0.7980
5	1	1	2	1.0080
5	1	6	2	0.7850
5	1	5	2	1.0700
5	5	3	1	0.8460
5	3	3	2	0.9470
5	1	2	2	0.9310
5	6	1	1	0.8590
5	7	1	1	0.9600
5	4	7	2	1.2540
5	3	6	2	0.6660
5	3	7	2	0.6300
5	5	6	2	0.6910
5	5	3	1	1.6920
5	2	5	2	0.8200
5	3	1	1	1.4110
5	3	1	1	1.4050
5	2	4	2	0.8600
5	1	2	2	2.3660
5	3	5	2	1.2290
5	3	3	1	1.1430
5	7	1	1	1.1170
5	5	5	1	0.8950
5	2	3	2	0.9190
5	5	7	2	2.4490
5	7	5	2	0.6460
5	4	7	2	1.3810
5	1	2	1	1.0270
5	5	2	1	0.9800
5	4	4	1	0.7720
5	1	2	1	1.0510
5	6	5	1	0.7340
5	7	7	1	0.7370
5	4	5	2	1.4440
5	3	4	1	1.0750
5	1	3	2	0.6530
5	3	3	2	1.0830
5	3	7	1	0.9450
5	3	3	2	0.7500
5	1	1	1	1.2330
5	2	3	2	1.2570
5	2	4	2	0.7520
5	7	1	1	0.6900
5	2	3	1	1.0430
5	2	3	1	0.8540
5	5	3	1	1.1550
5	6	1	1	1.6700
5	3	1	1	1.2140
5	5	3	1	0.7980
5	3	5	1	1.1430
5	1	7	2	0.6990
5	7	2	1	0.7940
5	1	1	1	1.6770
5	4	1	1	1.5280
5	7	6	1	1.4580
5	7	1	1	1.5950
5	3	7	2	0.6620
5	2	6	2	1.2320
5	4	1	1	1.1950
5	7	3	1	1.7890
5	3	5	2	1.2820
5	1	3	2	1.1510
5	4	6	2	0.9030
5	7	1	1	0.7750
5	1	4	2	1.1100
5	3	5	2	1.4830
5	3	5	2	1.2250
5	2	6	2	1.3380
5	4	1	2	0.7060
5	5	1	1	1.4380
5	3	7	2	0.9750
5	1	5	2	1.1860
5	2	3	2	0.9650
5	2	3	2	1.3820
5	2	5	2	0.9470
5	1	3	2	0.7730
5	1	4	2	1.2660
5	3	1	2	0.9550
5	5	3	1	1.0590
5	6	1	1	1.4830
5	1	1	1	1.6160
5	3	3	2	1.8160
5	6	4	1	1.6420
5	7	7	1	1.4570
5	1	2	2	1.1450
5	5	7	2	1.0750
5	7	2	1	1.2580
5	3	3	1	1.3410
5	3	2	2	1.9070
5	1	4	2	1.7180
5	7	5	1	1.3200
5	4	7	2	1.1630
5	3	1	1	1.3320
5	6	2	1	1.2630
5	7	1	1	1.3140
5	3	4	2	1.3290
5	1	5	2	0.7100
5	7	7	1	1.0560
5	7	6	1	1.1050
5	3	3	1	1.5630
5	2	2	2	1.2910
5	5	3	2	1.6440
5	3	3	2	1.2530
5	1	5	2	1.4420
5	1	3	2	1.0000
5	1	1	1	1.7570
5	5	7	2	1.4450
5	4	7	2	1.3070
5	2	7	2	0.8340
5	2	1	1	1.6520
5	3	1	1	1.1410
5	3	2	2	0.9430
5	5	2	1	1.2720
5	5	2	1	1.0580
5	5	3	1	1.6020
5	6	3	2	0.9590
5	1	1	2	1.2950
5	1	3	2	1.2280
5	3	1	2	1.3430
5	1	2	2	1.1200
5	1	2	1	1.0440
5	3	1	1	1.2150
5	1	1	2	1.0680
5	5	5	1	1.1900
5	2	5	2	1.2390
5	4	2	2	1.2350
5	3	7	2	1.2850
5	1	7	1	1.0490
5	2	3	1	0.9130
5	3	1	2	1.1860
5	4	3	2	0.8980
5	3	2	1	0.8130
5	5	6	1	1.9860
5	3	1	2	1.4480
5	1	6	2	1.6650
5	5	2	1	1.0120
5	7	7	2	0.8470
5	3	5	2	0.9150
5	1	2	1	1.1150
5	4	5	2	1.6080
5	3	4	2	1.6850
5	6	1	1	0.8050
5	5	3	2	1.6640
5	3	3	1	0.7400
5	1	5	2	1.0210
5	5	7	2	1.1160
5	2	3	2	1.0660
5	1	3	1	1.1230
5	3	1	1	1.3220
5	6	2	1	0.8790
5	7	3	1	0.8450
5	5	1	1	0.7540
5	1	7	2	0.8880
5	1	7	2	0.9290
5	6	4	2	1.5330
5	3	4	1	1.2560
5	3	5	2	1.1500
5	7	3	1	1.0180
5	7	6	1	1.4050
5	7	3	2	0.8430
5	2	1	1	1.0190
5	3	1	1	0.9030
5	1	3	2	1.0430
5	6	4	1	0.9410
5	7	5	2	0.9290
5	1	4	1	1.6130
5	4	1	2	1.2200
5	7	1	1	1.0330
5	2	7	2	0.8400
5	7	2	2	1.6110
5	2	7	2	0.7790
5	4	5	2	1.0530
5	5	6	2	0.8840
5	5	3	1	1.4600
5	2	1	1	1.4130
5	2	3	2	0.8490
5	4	3	2	1.4180
5	3	3	2	1.5510
5	2	3	2	1.0480
5	2	3	1	1.8540
5	1	3	2	1.4370
5	1	7	1	1.2560
5	3	3	2	1.4490
5	1	2	1	1.4850
5	7	5	1	0.9610
5	3	3	2	0.9800
5	3	3	1	1.4640
5	7	5	1	1.2820
5	3	7	2	1.1740
5	5	1	1	1.4710
5	7	2	1	1.1780
5	4	2	1	1.3990
5	5	1	2	1.6370
5	4	4	1	1.4450
5	3	1	1	1.3570
5	2	5	2	1.0760
5	1	1	1	1.0050
5	4	7	2	0.8610
5	2	6	2	1.6920
5	5	4	1	1.4900
5	1	4	2	0.8330
5	5	2	1	0.9380
5	6	5	1	0.9300
5	7	6	1	0.8850
5	3	1	1	0.9530
5	7	3	2	0.9910
5	7	4	2	0.7580
5	6	1	1	0.7190
5	5	6	2	0.9270
5	3	1	1	0.7110
5	6	5	1	0.9230
5	4	2	1	1.5640
5	1	4	2	1.0990
5	6	6	1	2.6390
5	3	3	1	0.9580
5	1	1	1	0.7990
5	3	3	2	0.9020
5	1	3	1	0.6350
5	1	1	1	1.1220
5	1	7	2	0.7600
5	3	1	2	2.0430
5	1	2	2	1.2590
5	3	1	1	1.0580
5	2	1	2	0.9140
5	5	1	1	0.9290
5	2	3	1	1.0870
5	1	2	2	0.7100
5	5	7	1	2.1870
5	7	7	2	1.0040
5	7	5	1	0.6570
5	3	5	2	0.9260
5	5	7	1	0.8390
5	2	3	2	1.2270
5	3	7	2	0.9040
6	5	1	1	1.8930
6	1	3	2	1.1050
6	1	5	2	1.3320
6	7	3	1	1.0650
6	5	5	2	0.7990
6	5	6	2	1.2680
6	5	5	1	1.0060
6	5	3	1	1.2180
6	3	5	1	1.5590
6	3	7	2	0.8990
6	1	3	2	1.0680
6	5	2	1	2.6050
6	3	5	1	1.5230
6	7	7	1	1.2010
6	1	3	2	1.4130
6	3	1	1	1.6110
6	7	2	1	0.9410
6	1	3	2	0.9680
6	3	2	1	1.9200
6	2	1	1	1.9030
6	6	3	1	1.1470
6	5	5	2	1.5430
6	5	1	1	1.3550
6	5	3	1	0.8660
6	3	7	2	1.1420
6	2	1	2	1.5420
6	6	6	1	1.5300
6	1	5	2	1.5720
6	1	1	1	1.9420
6	5	3	1	1.7060
6	5	1	1	1.2660
6	3	1	1	1.1120
6	3	5	2	0.9140
6	5	7	2	1.6190
6	1	3	2	1.3870
6	3	5	2	1.3610
6	1	2	1	1.0000
6	3	5	2	1.0950
6	4	3	2	1.0450
6	4	1	1	1.2130
6	3	5	2	0.8680
6	3	5	2	1.2240
6	2	2	1	1.3950
6	1	5	2	1.3630
6	1	3	2	0.9750
6	3	4	2	1.0850
6	7	1	1	1.1770
6	5	7	2	0.7720
6	3	3	1	1.7590
6	6	3	1	0.9810
6	7	5	2	1.5630
6	1	1	2	1.9800
6	7	1	1	1.1560
6	1	7	2	1.0710
6	2	4	2	1.0510
6	2	1	1	1.0770
6	3	3	2	1.6810
6	5	3	1	1.4290
6	3	6	2	1.1430
6	3	1	1	1.0060
6	1	2	2	1.9570
6	1	3	2	1.5360
6	1	3	2	0.9530
6	5	5	2	1.1250
6	3	1	1	1.2060
6	1	2	2	2.5450
6	5	2	1	1.3640
6	5	5	2	1.1830
6	3	3	1	1.0370
6	7	1	1	1.9240
6	5	2	1	1.1420
6	2	3	2	1.7190
6	1	3	2	1.3390
6	1	1	1	1.3530
6	3	7	2	0.8660
6	2	3	1	1.8200
6	3	4	1	1.5820
6	5	5	2	1.3910
6	3	3	2	1.9290
6	7	5	1	2.0790
6	7	3	1	1.0180
6	3	3	2	0.9500
6	4	1	1	1.8410
6	2	5	2	1.7980
6	4	3	1	0.7570
6	5	1	1	1.3850
6	6	7	2	1.2190
6	3	1	1	1.1900
6	1	1	2	2.2740
6	1	5	2	1.5100
6	3	3	2	2.0060
6	3	1	1	2.1480
6	3	3	1	2.1780
6	1	3	2	1.1860
6	5	3	1	1.6010
6	1	3	2	1.6270
6	7	3	1	1.1280
6	5	1	1	1.2390
6	6	3	1	1.8430
6	3	7	2	0.9270
6	3	6	2	1.0550
6	2	7	2	1.0180
6	1	5	2	2.3440
6	3	5	2	1.3570
6	1	5	2	1.5660
6	7	1	1	1.0240
6	7	6	1	1.1580
6	5	1	1	0.8060
6	3	2	2	2.2120
6	5	4	1	1.6390
6	5	5	2	0.8840
6	5	5	1	1.8210
6	5	6	2	2.0560
6	3	5	2	1.4910
6	5	5	1	0.9470
6	3	7	2	1.1030
6	1	7	2	0.8380
6	6	5	1	0.9350
6	5	4	2	1.8390
6	2	3	2	1.9260
6	5	2	1	1.2150
6	7	1	1	1.1080
6	3	1	1	1.1690
6	1	7	2	0.9440
6	3	7	2	0.9110
6	3	2	1	1.3980
6	1	3	2	0.9560
6	1	1	1	2.0770
6	5	7	2	1.3520
6	3	2	1	2.0290
6	7	3	1	1.2630
6	7	5	1	0.8570
6	1	2	2	1.6360
6	1	6	2	1.3440
6	3	7	2	1.9940
6	1	5	2	1.8200
6	7	5	1	1.1860
6	4	3	1	1.8110
6	3	6	2	0.7900
6	6	5	2	1.9590
6	6	3	1	2.4800
6	2	5	2	1.5860
6	3	1	1	1.6660
6	3	5	2	1.3820
6	5	5	2	1.2830
6	5	4	1	1.5140
6	1	1	1	1.7780
6	2	3	2	1.6030
6	4	3	1	2.3780
6	3	3	2	2.1290
6	3	5	2	1.6810
6	3	3	1	1.7470
6	2	3	2	1.3020
6	1	3	2	1.7060
6	5	3	2	2.5020
6	3	5	2	1.6420
6	5	5	1	1.0340
6	5	1	1	1.5370
6	3	3	1	2.7300
6	1	1	2	2.7090
6	5	5	1	1.6090
6	3	2	1	1.2160
6	7	7	2	1.1290
6	1	1	1	1.3710
6	5	1	1	1.1510
6	1	3	2	1.6800
6	3	1	1	1.8560
6	5	1	1	1.6590
6	6	5	1	1.1340
6	1	5	2	0.9090
6	3	6	2	1.6120
6	5	3	1	1.4250
6	5	3	1	1.4920
6	7	7	2	1.7460
6	5	3	1	1.4150
6	1	5	2	1.3320
6	3	1	2	1.9680
6	2	1	1	1.3320
6	7	3	2	0.8180
6	3	3	2	1.1560
6	1	6	2	0.9380
6	1	1	2	1.0530
6	5	3	1	1.6130
6	5	7	2	2.3390
6	7	3	1	1.5040
6	6	3	1	2.3800
6	5	7	2	1.6310
6	3	5	2	1.2560
6	1	2	1	1.6300
6	1	3	2	1.8590
6	5	4	1	2.6230
6	5	7	2	1.4620
6	3	7	2	1.1720
6	3	3	2	1.8430
6	6	6	1	1.3240
6	1	7	2	1.4560
6	3	1	1	1.2450
6	1	3	2	1.5500
6	1	1	1	0.7320
6	5	1	1	1.1590
6	2	5	2	1.2300
6	2	5	2	1.1030
6	1	1	2	1.8590
6	3	1	1	0.9860
6	3	5	2	2.6370
6	3	5	2	1.0400
6	2	2	1	1.3590
6	5	3	1	1.8720
6	5	3	1	1.4300
6	1	3	2	1.6930
6	3	5	2	1.2760
6	3	5	2	1.7140
6	3	3	1	2.5400
6	5	1	1	1.8050
6	4	1	1	1.2740
6	1	5	2	1.8200
6	2	3	2	1.0550
6	4	3	1	1.3190
6	5	3	2	1.6870
6	7	2	1	1.4830
6	3	1	1	1.0340
6	3	6	2	1.2870
6	2	3	2	1.5680
6	5	5	2	1.9740
6	3	4	2	0.8990
6	1	5	2	0.8420
6	7	7	1	2.7960
6	7	5	1	1.2090
6	6	5	1	1.8610
6	3	1	1	1.3190
6	5	3	1	1.1350
6	3	5	2	1.8900
6	3	5	2	1.1310
6	7	1	1	1.1930
6	5	1	1	1.2850
6	1	2	2	1.0960
6	5	2	1	1.5080
6	6	3	1	1.0320
6	7	5	1	2.1860
6	1	7	2	0.9460
6	4	5	2	2.4320
6	3	1	1	0.9170
6	2	5	2	1.1520
6	5	1	1	1.0100
6	3	3	2	1.2360
6	7	2	1	1.3210
6	5	6	2	1.8760
6	7	4	1	1.1950
6	5	5	2	1.4670
6	3	5	2	1.2640
6	3	1	1	1.3800
6	1	3	2	1.0350
[truncated: 6,549 more rows]
